# Supplementary material for: Allele‐specific proximal promoter hypomethylation of the telomerase reverse transcriptase gene (TERT) associates with TERT expression in multiple cancers
Source: Mol Oncol. 2020 Sep 11;14(10):2358–74. doi: 10.1002/1878-0261.12786 (PMC7530785; doi:10.1002/1878-0261.12786)
Supplement: Supplementary file 7 — Table S1. TERT promoter features and positions, including specific CpGs, interrogated in Figures 1A, 1B, and 2B, and Supplemental Figures 1 and 2. [file MOL2-14-2358-s007.xlsx]

## Sheet: Sheet1
TERT features and positions (chr5)
Feature	Position	Figure 1A (approx. read positions)	Figure 1B, Sup. Fig 1, and Sup Fig 4 (approx. read positions)	Sup. Fig 2 (approx. read positions)	Figure 1C (approx. read positions)	Figure 2B (individual CpG positions)
Approx. CpG Island start	1292904 (approx. +2200 bp of TSS)
Exon 2: End	1293427
				1293589
				1293590
				1293592
		1293589	1293589	1293604	1293589
		1293592	1293590	1293608	1293590
		1293604	1293592	1293614	1293592
		1293608	1293604	1293687	1293604
		1293614	1293608	1293694	1293608
		1293694	1293614	1293719	1293614
		1293719	1293694	1293731	1293694
		1293731	1293719	1293747	1293719
		1293747	1293731	1293754	1293731
		1293754	1293747	1293759	1293747
		1293759	1293754	1294023	1293754
		1294032	1293759	1294026	1293759
		1294044	1294023	1294032	1294023
		1294057	1294026	1294033	1294026
		1294199	1294032	1294044	1294032
		1294207	1294033	1294057	1294033
		1294214	1294044	1294066	1294044
		1294216	1294057	1294224	1294057
		1294225	1294199	1294250	1294199
		1294263	1294207	1294251	1294207
		1294277	1294214	1294254	1294214
		1294282	1294216	1294255	1294216
		1294329	1294224	1294258	1294224
		1294331	1294225	1294259	1294225
		1294339	1294250	1294263	1294250
		1294345	1294251	1294264	1294263
		1294370	1294255	1294277	1294277
		1294382	1294259	1294282	1294282
		1294421	1294263	1294313	1294329
		1294434	1294264	1294329	1294331
		1294441	1294277	1294331	1294339
		1294448	1294282	1294339	1294344
			1294329	1294345	1294345
			1294331	1294370	1294370
			1294339	1294382	1294382
			1294344	1294399	1294421
			1294345	1294403	1294434
			1294370	1294415	1294441
			1294382	1294421	1294447
			1294421	1294434	1294448
			1294434	1294441	1294463
			1294441	1294447	1294466
			1294447	1294448
			1294448	1294463
			1294463	1294466
			1294466	1294479
Exon 2: Start	1294781
		1294873	1294821	1294811	1294821
			1294828	1294821	1294841
			1294841	1294828	1294873
			1294873	1294841
				1294873
Exon 1: End	1294885
		1294890	1294890	1294890	1294890
		1294959	1294959	1294903	1294959
		1294961	1294961	1294906	1294961
		1294963	1294963	1294959	1294963
		1294971	1294971	1294961	1294971
		1294973	1294973	1294963	1294973
		1294974	1294974	1294971	1294974
		1294981	1294981	1294973	1294981
		1294983	1294983	1294974	1294983
		1294995	1294995	1294981	1294995
		1295096	1295096	1294983	1295096
		1295098	1295098	1294995	1295098
				1295089
				1295096
				1295098
		1295100	1295100	1295100	1295100
Exon 1: Start/AUG	1295104
		1295106	1295106	1295106	1295106
		1295108	1295108	1295108	1295108
		1295117	1295117	1295117	1295117
		1295118	1295118	1295118	1295118
		1295135	1295135	1295135	1295135
Proximal E-Box	1295138					1295138
		1295139	1295139	1295139	1295139	1295142
				1295149		1295152
						1295157
Approx. putative transcription start site	1295162
				1295193		1295171
				1295195		1295173
				1295225		1295176
						1295178
						1295189
						1295195
						1295197
						1295227
-124 mutation position	1295228
		1295247	1295247	1295247	1295247	1295242
-146 mutation position	1295250					1295250
		1295257	1295257	1295257	1295257	1295260
		1295262	1295262	1295262	1295262	1295265
		1295267	1295267	1295267	1295267	1295270
		1295274	1295274	1295274	1295274	1295277
		1295321	1295321	1295276	1295321	1295279
		1295338	1295338	1295278	1295338	1295281
		1295343	1295343	1295288	1295343	1295290
				1295314		1295316
				1295321		1295324
				1295322		1295341
				1295338
				1295343
Distal E-Box	1295346					1295346
		1295375	1295375	1295352	1295375	1295355
		1295377	1295377	1295354	1295377	1295357
		1295394	1295394	1295365	1295394	1295367
		1295431	1295405	1295375	1295405	1295377
		1295444	1295411	1295377	1295411	1295379
		1295446	1295422	1295394	1295422	1295396
		1295454	1295431	1295431	1295431	1295407
		1295458	1295444	1295444	1295444	1295413
		1295591	1295446	1295446	1295446
		1295594	1295454	1295454	1295454
		1295606	1295458	1295458	1295458
		1295619	1295591	1295460	1295591
		1295681	1295594	1295462	1295594
		1295685	1295606	1295465	1295606
		1295699	1295619	1295587	1295619
		1295705	1295681	1295591	1295681
		1295707	1295685	1295594	1295685
			1295699	1295606	1295699
			1295705	1295619	1295705
			1295707	1295681	1295707
				1295685
				1295699
				1295705
				1295707
				1295713
				1295715
cg11625005	1295737
		1295754	1295754	1295738	1295754
		1295760	1295760	1295754	1295760
		1295762	1295762	1295760	1295762
		1295771	1295771	1295762	1295771
		1295772	1295772	1295771	1295772
		1295797	1295797	1295772	1295797
		1295799	1295799	1295797	1295799
		1295905	1295904	1295799	1295904
		1295946	1295905	1295904	1295905
		1295959	1295909	1295905	1295909
		1295961	1295915	1295909	1295915
		1295966	1295918	1295915	1295918
		1296007	1295946	1295918	1295946
		1296187	1295959	1295946	1295959
		1296232	1295961	1295959	1295961
		1296260	1295965	1295961	1295965
		1296376	1295966	1295965	1295966
		1296377	1295969	1295966	1295969
			1295988	1295969	1295988
			1295989	1295988	1295989
			1296007	1295989	1296007
			1296008	1296007	1296008
			1296186	1296008	1296186
			1296187	1296156	1296187
			1296195	1296186	1296195
			1296232	1296187	1296232
			1296233	1296195	1296233
			1296260	1296232	1296260
			1296376	1296233	1296376
			1296377	1296260	1296377
			1296728	1296376
			1296743	1296377
Approx. CpG Island end	1296904 (approx. -1800 bp of TSS)
