# Supplementary material for: Allele‐specific proximal promoter hypomethylation of the telomerase reverse transcriptase gene (TERT) associates with TERT expression in multiple cancers
Source: Mol Oncol. 2020 Sep 11;14(10):2358–74. doi: 10.1002/1878-0261.12786 (PMC7530785; doi:10.1002/1878-0261.12786)
Supplement: Supplementary file 8 — Table S2. Cell line and tissue Bis‐Seq DNA CpG methylation values from 833 cell lines and 23 different cancerous tissue types shown in Figure 1 and Supplemental Figure 1, where methylated CpGs receive a value of 1 and unmethylated CpGs receive a 0. [file MOL2-14-2358-s008.xlsx]

## Sheet: Fig1B-Bis-Seq-data-109-lines
type	tissue	cell	1293589	1293590	1293592	1293604	1293608	1293614	1293694	1293719	1293731	1293747	1293754	1293759	1294023	1294026	1294032	1294033	1294044	1294057	1294199	1294207	1294214	1294216	1294224	1294225	1294250	1294251	1294255	1294259	1294263	1294264	1294277	1294282	1294329	1294331	1294339	1294344	1294345	1294370	1294382	1294421	1294434	1294441	1294447	1294448	1294463	1294466	1294821
WT MAE	STOMACH	SNU1	1		0.8182	1	1	1	1	1											1	0.9355	1	1	1	1	0.8333				1		1	1	1	1	1		1			0.9286	1	1		1
WT MAE	STOMACH	NCIN87	0.96		1	1	0.96	1	0.6154	1							1		0.875	1															1	1	1		1	1	1	1	1	1		0.7778
WT MAE	STOMACH	GCIY	0.8947		0.8947	1	0.7895	1	0.4889	0.9362	1	0.6667	1	0.6667	1	0.7778	0.7037	1	0.963	0.6667	0.875	0.75	0.75	0.75	0.8333	0.375	0				0.5806		0.7097	0.6774	0.64	0.44	0.6		0.08	0.1429	0.3929	0.0385	0.1923	0.4231		0.16
WT MAE	PANCREAS	PATU8988T	0.98		0.94	0.88	0.78	0.96	0.8	1	1	0.8462	1	1	1	1	1	1	0.7917	0.875	1	0.9524	1	1	0.9167	0.6667	1				0.9697		1	1	1	1	0.9206		0.9155	1	0.9394	1	1	1		0.9512
WT MAE	PANCREAS	PANC1005	1		1	1	1	0.9091	1	0.88	1	1	0.8571	1	1	1		0.8			1	1	1	1	1	1	1				1		1	1	1	1	1		0.7143	1	0.9474	0.8571	0.8571	0.8571		0.9231
WT MAE	PANCREAS	HPAC	1	1	0.9474	0.8947	0.6842	0.9605	0.625	0.9688	1	1	1	0.875			1		0.7857	0.5714	1	1	0.95	1	0.5	0.85	0.75				0.8936		0.8936	0.8723	1	1	0.8333	1	0.9444	1	1	1	0.6429	0.6429		0.5357			0.2
WT MAE	OVARY	IGROV1	1		1	1	1	0.8889	1	1	0.625	0.625	0.625	0.625	1	1	1	1	1	1	1	0.5333	0.8	1		0.6667		0.6667	0.6667	0.8333	0.9286	1	0.7143	0.7143	0.8889	0.9412	0.7222		0.3333	0.8889	0.8	0.9474	1	0.9474		0.5333
WT MAE	LUNG	NCIH358	1		1	0.9333	1	0.9	0.9375	0.9375	1	1	1	1			1		1	0.7273	0.8571	0.8571	0.8571	0.8571		0.8571					0.8		1	1	1	1	1		1			1	1	1		1
WT MAE	LUNG	NCIH2122	1		1	1	1	1	0.4722	1	1	1	1	1			1		1												1		1	1	1	1	1		1	1	1
WT MAE	LUNG	NCIH196	0.413	0.5	0.4066	0.4022	0.4086	0.4086	0.5752	0.5535	0.4717	0.6981	0.6226	0.48	0.4884	0.7442	0.5102	0.8605	0.2551	0.2708	0.4324	0.3649	0.2703	0.3649	0.2	0.3108	0.2				0.5065		0.5132	0.5065	0.4211	0.4648	0.4605		0.2895	0.6667	0.7024	0.5	0.4242	0.4242	0.0833	0.4242	0.0833	0.0833
WT MAE	LARGE	LS513	1		1	1	1	1	1	1	1	0.6667	1	1	1	1	1	0.3333	0.8571	1	1	0.9333	0.9	1		0.8929					1		1	1	1	1	1		0.92	1	1	1	0.9	0.9	1	1	1	1
WT MAE	LARGE	HT115
WT MAE	HAEMATOPOIETIC AND LYMPHOID	RPMI8226	1		1	0.88	1	1	0.878	0.9524	1	1	1	1			1		0.75	1	0.8889	0.8333	0.9444	0.9444	1	0.9412	1				0.8947		0.9737	0.9737	0.8636	1	0.6364	1	0.4091	1	0.9167	0.6786	0.6786	0.7143		0.1786
WT MAE	HAEMATOPOIETIC AND LYMPHOID	MM1S	1			1	1	1	0.9773	0.9565	0.05	1	0.85	1			1		1	0.8333	0.8667	0.6364	1	1		1					0.9333		0.8125	0.8125	1	0.8846	0.9583		0.1923	1	0.6364	1	0.5714	1		1			0.1429
WT MAE	HAEMATOPOIETIC AND LYMPHOID	KMS11	1		1	1	0.96	1	0.6429	1	1	1	1	1			1		0.9	0.8889	1	1	1	1		1					1		1	1	1	0.9688	0.9697		0.9688	0.9744	0.9744	1	1	1		0.9762
WT MAE	ENDOMETRIUM	MFE296	0.9524		1	0.7619	0.8095	0.9524	0.5152	0.7576							0.9231		0.7692	0.5	0.9286	0.8571	0.7857	1		0.9286									0.8333	1	1		0.4167	0.8	0.875	0.8889	1	1		0.7778
Mutant	URINARY TRACT	VMCUB1	0.9381	1	1	0.8673	0.8584	1	0.8254	0.8651	1	1	0.9444	0.9444	1	0.5385	1	0.84	1	0.95	1	1	0.8261	0.8261	1	0.4783	1	0.8571	0.8571	1	0.9091	0.8571	0.7879	0.9375	0.6957	0.8889	0.8478	0.625	0.7778	0.7368	1	0.8406	0.7206	0.9565		0.6377
Mutant	URINARY TRACT	T24	0.7083		1	1	0.625	0.7083	0.3636	0.8182							1		0.8333	0.8333	1	1	1	1		1					0.8214		0.5517	0.6897	1	1	1		1	1	1
Mutant	URINARY TRACT	SCABER	0.3889		0.2778	0.5556	0.5	0.4444	0.55	0.675	0.8148	0.8889	1	0.9259	1	1	1	1	1	1	0.8857	0.9714	0.9714	1		0.7429					1		0.9167	0.6667	0.7	0.6	0.9		0.8824	0.75	0.875	1	1	0.9778		0.7111
Mutant	URINARY TRACT	RT112	1	1	0	1	0	0	1	1	1	1	1	1							1	1	1	1		0					0.8667		0.8667	0.8667	1	1	1		1	1	1	1	1	1		1			1
Mutant	URINARY TRACT	5637	0.6316		0.625	1	1	1	0	0.4615					1	1	1	1	1	0.2353	1	1	1	1	1	1	1	1	1	1	1	1	1	1	1	1	1	0.9583	1	0.7351	1	1	1	0.662		1
Mutant	UPPER RESPIRATORY	HSC3	0.7353		0.7353	0.6765	0.7353	1	0.5333	0.8913	1	1	1	1			1		1	1	1	1	1	1		1					1		1	1	0.9333	1	0.4667		0.7333	1	1	1	1	1		1
Mutant	UPPER RESPIRATORY	CAL27	0.4773		0.65	0.7174	0.8696	0.913	0.3019	1							0.8462		1	1	1	0.8333	1	1		0.8333					0.9512		0.7857	0.7805	1	0.7619	1		1	1	0.9688	0.7692	0.9615	0.8462		0.9615
Mutant	THYROID	SW579	0.8286		0.8125	0.9143	0.6	0.9706	0.3333	0.5714	0.9231	0.8462	0.8462	0.8462			0.8571		0.8571	0.8571	1	1	1	1		1		0.1429	1	0.1429	0.6875	0.1429	0.6452	0.4839	0.8462	1	0.9231		1	0.9474	1	1	1	0.6471		0.4839
Mutant	THYROID	8305C	0.8788		0.9286	0.8485	0.7576	0.7879	0.2258	0.2059	0.625	1	0.625	1			1		0.9167	0.75	0.7857	0.8571	0.8462	0.7692		0.2857					0.4444		0.5556	0.5556	0.375	0.4286	0.75		0.375	0.8333	0.8333	0.6	0.6667	0.5		0.5
Mutant	STOMACH	SH10TC	1	1	0.9844	0.9848	0.6818	0.9844	1	1	1	1	1	1	1	1	1	1	1	1	1	1	1	1	1	1	1				1		1	1	0.8636	0.6818	1		0.7619	1	1	1	1	0.7037		1
Mutant	SKIN	WM2664	1		1	1	0.92	0.88	0.5625	0.6765							1		0.8889	1	1	0.8333	0.9167	1	0.3333	0.3636	1				0.8182		0.9	0.9091	0.8889	0.8889	1		1	0.75	0.85	0.9048	1	1		0.8095
Mutant	SKIN	UACC257	1		1	0.9583	0.9583	0.9565							1	1					1	1	0.4634	0.4634		0.4634					0.4625		0	0	1	1	1		1	0.3636	0.7273	1	1	0.541		0.9836
Mutant	SKIN	SKMEL30	0.7857		0.6667	1	0.7857	1	0.7619	0.8947							1		1	0.5556	1	1	1	1		1					0.8182		1	0.9231	1	1	1		0.8889	0.8462	1	1	1	1		0.7143
Mutant	SKIN	SKMEL24	1		1	1	0.8462	0.8462	0.9048	0.1364							1		0.8421	0.8421	1	1	1	1		1					0.9615		0.6923	0.6154	0.8	0.9474	0.6842		0.35	0.75	1	0.875	0.875	0.625		0.125
Mutant	SKIN	SKMEL2	1		1	1	1	1	0.9333	1	1	1	1	1			1		1	1	1	1	1	1		0.3333					1		0.9615	1	1	0.6667	1		0.3846	1	0.6538	0.8333	1	0.9412		0.5
Mutant	SKIN	RVH421	0.5319		0.617	1	0.7447	0.8478	0.4118	0.5962	0.625	1	0.875	1							1	1	1	1		1					0.6897		0.6333	0.7	1	1	0.6		0.95	0.8824	0.6	0.7308	0.6296	0.7778		0.5556
Mutant	SKIN	IGR39	1		0.9231	0.3846	0.9231	1	0.5789	0.55							1		0.7778	0.7778	1	1	1	1		1					1		1	0.9143	0.9524	0.7619	0.7143		0.5			0.7857	1	1		1
Mutant	SKIN	HT144	0.1		0.4	0.075	0.175	0.025	0.2364	0.2381	0.4	0.3	0.4	0.5	0	0	0	0	0	0	0.7692	0.7692	0.5385	0.5385		0.5385					0.2222		0.2857	0.2222	0.2		0.2		0.2	0.1875	0.625	0	0	0		0
Mutant	SKIN	HS294T	0.5077		0.5152	0.4697	0.4848	0.5152	0.4324	0.5405	0.75	0.65	0.65	0.65			0.6667		0.9524	0.8571	0.7778	0.7778	0.6111	0.8333	0.3333	0.7778	0.3333	0	0	0	0.6667	0	0.6333	0.6333	0.2857	0.3333	0.2857		0.2857	0.5938	0.6	0.6111	0.6111	0.6111		0.6111
Mutant	SKIN	COLO741	0.5938		0.6296	0.3438	0.125	0.3438	0.1071	0.5	0.2	0.2	0.2	0.2			1		1	0.9	0.8667	0.3333	1	1		0.2667					0.6818		1	1	0.5833	0.5833	0.5833		0.8333	1	1	0.9615	0.963	0.9259		0.963
Mutant	SKIN	A375		0					0	0	0.64	0.6538	0.6667	0.6667	1	1		1			0	0	0	0		0					1		1	1	0	0	0.25		0.2667			0	0	0		0
Mutant	SKIN	A2058	0.5424		0.5593	0.6102	0.5932	0.569	0.4844	0.3871	0.5	0.5	0.5	0.5			0.3182		0.3182	0.2727	0.64	0.6	0.6	0.56		0.6		1	1	1	0.6809	1	0.6809	0.6667	0.5781	0.6032	0.5938		0.4603	0.6154	0.6923	0.8551	0.6667	0.8		0.6522
Mutant	SKIN	A101D	0.5556		0.5556	0.7778	0.7778	0.6471			0.6	0.8	0.65	0.8	0	0		0													0.7333		0.7143	0.7333	0.2667	0.3636	0.2		0	0.45	0.7368	0.88	0.875	0.72		0.72
Mutant	PLEURA	NCIH2052	1	1	0.8889	1	0.9355	0.9194	0.6458	0.9149	1	1	1	1	1	0.7	1	1	0.75	0.75	1	0.9697	1	1	1	1	1				0.7857		0.8929	1	0.987	1	1		0.8182	1	1	0.7391	0.7391	0.6957		0.6957
Mutant	OVARY	RMGI	0.7778		0.5556	0.9444	0.7222	0.9444	0.3333	0.3333	0.3333	0.8889	0.8889	1			0.7917		0.2083	0	1	0.6	0.6	0.6	0.8333	0.6	0.8571								0.0769	0.25	0.0769		0.0769	0.8065	0.871	0.4062	0.2188	0.125		0.0938
Mutant	LUNG	NCIH1435	1	1	1	1	1	0													0	0.0055	0	0		0														1	1	1	0	0		0
Mutant	LUNG	HCC44	1		1	1	1	1	0.75	1							1		1	0.5											1		1	1	1	1	1		1	1	1	0.6364	0.9545	0.5		0.6364
Mutant	LUNG	CALU1	1		1	1	0.6923	1	1	0.5	1	1	1	1			1		0.8182	1	1	1	1	1		1					1		0.8929	0.8889	1	1	0.6471	1	0.6471	0.7368	0.5172	1	0.8684	0.8947		0			0.125
Mutant	LIVER	SNU475	1		1	0.8889	1	1	0.9355	0.9355							0.4643		0.4815	0.4643	0.7674	0.7674	0.7674	0.7674		0.7674					0.8158		0.7895	0.8158	0.7917	0.8636	0.7917	0	0.0417	0.6	0	0	0	0	0	0	0	0	1
Mutant	LIVER	SNU423	0.541	1	0.8448	1	0.2131	1	0.5085	0.3051	0.8235	0.8235	0.8235	0.8235			1		1	1	0.9615	1	1	1	1	1	1				1		1	1	1	1	1		0.4583	0.64	1	1	1	0.8793		1			0.9167
Mutant	LIVER	SNU387	0.9231		0.9091	0.8462	0.8462	0.8	0.5652	0.3043	0.3333	0.75	0	1	1	0.75	0.7778	1	0.5185	0.037	1	1	1	1		0.3846					0.6264		0.4066	0.4066	0.8611	0.8333	0.6757		0.6389	0.775	0.973	1	0.7111	0.2889		0.1111
Mutant	LIVER	HEPG2							1	1	1	1	1	1							1	0	1	0		1
Mutant	KIDNEY	OSRC2	0.6458		0.6667	0.7917	0.5833	0.7708	0.7	0.6562	0.4	1	0.9	0.9	1	1	0.9048	1	0.7619	0.45	1	0.8889	0.9444	0.9444		0.3889		0.7143	0.4286	0.4286	0.5781	0.8571	0.5156	0.5312	0.9	0.875	0.9		0.55	0.9773	0.9583	0.8235	0.5686	0.4314		0.3922
Mutant	KIDNEY	BFTC909	1		1	1	0.9394	1	0.7727	1							0.9286		1	1	1	1	0.7419	0.871	1	0.7097	1				1		1	0.9	1	1	1		0.5	1	1	1	0.8519	0.8519	0.8	0.8519	0.8	0
Mutant	KIDNEY	786O	0		1	1	1	1	0.8571	1	0.6739	1	1	1			1		1	1	0.9565	0.9565	1	1		0.7391					1		1	1	1	1	1	1	0.6333	1	1	1	0.8333	0.7381		1
Mutant	CENTRAL NERVOUS SYSTEM	U87MG	0.75		0.8077	0.9062	0.875	0.9062	0.2069	0.7576	1	1	1	1			1		1	1	1	1	1	1		1					1		1	1	1	1	1		0.9167	0.5	0.875	0.9286	1	1		0.7857
Mutant	CENTRAL NERVOUS SYSTEM	U251MG																							0.5714		0.7143
Mutant	CENTRAL NERVOUS SYSTEM	SF295	0.3871		0.5172	0.3871	0.2903	0.3871	0.3611	0.3514							1		1	1	1	0.8462	1	1	1	1	1				0.9375		0.5738	0.5625	0.9762	0.9286	0.9762		0.878	1	0.8519	1	0.8889	0.7037		0.8889
Mutant	CENTRAL NERVOUS SYSTEM	ONS76																															0.6	0.75	0.2		0.7273
Mutant	CENTRAL NERVOUS SYSTEM	LN229	0.8491		0.8367	0.6604	0.717	0.8491	0.2881	0.5862	0.8125	0.8125	0.9375	0.9375	0.9091	0.9091	0.9474	1	1	0.8421	1	1	1	1		0.4545		0.2	0.2	1	0.8571	1	0.8571	0.4762	0.8333	0.7667	0.7742		0.6774	0.8	1	0.9355	1	1		0.7419
Mutant	CENTRAL NERVOUS SYSTEM	KNS81	0.7407		0.8077	0.963	0.963	0.9615	0.7826	0.913	1	1	1	1	1	1	1	1	1	0.8182	1	1	1	1		1					0.7727		1	1	1	1	1		0.7333	1	1	0.9474	0.95	1		0.95
Mutant	CENTRAL NERVOUS SYSTEM	KALS1	1	1	1	0.9855	0.7059	0.9853	0.5849	0.5636							1		1	0.7	1	1	1	1	1	1	1	1	1	1	1	1	1	1	1	1	1	0	0	0.7241	1	0.9216	1	0.6471		0.5769
Mutant	CENTRAL NERVOUS SYSTEM	H4	0.4186		0.5263	0.4419	0.3864	0.6591	0.4419	0.4694	0.8421	0.8571	0.9524	0.8			1		0.875	0.6875	0.875	0.8889	1	0.9		0.8889					0.6		0.6364	0.6364	0.3571	0.3846	0.7143		0.7143	0.3125	1	0.8182	0.8182	0.6364		0.5238
Mutant	CENTRAL NERVOUS SYSTEM	GI1	0.5		0.2727	0.7143	0.2	0.5143	0.4538	0.4138	1	1	0.75	1	1	0.8148	0.7021	1	1	0.3404	1	1	1	1	1	0	1				0.8182		0.7581	0.8226	0.7619	0.7805	0.7143		0.9792	1	1	1	0.9355	0.871	0.4286	0.8022	0.4286	0.4286
Mutant	CENTRAL NERVOUS SYSTEM	GB1	0.9767	1	0.9767	0.9767	0.814	0.9767	0.3043	0.6667	0.7778	1	1	0.7778	0.7273	0.6364	1	0.9091	0.5333	0.4667	0.9643	0.9643	1	1	1	0.5714	0.6	1	0.5	1	1	0.6667	0.6667	0.5625	1	0.8214	0.9667		0.6	0.7	0.7	0.7727	0.9545	0.9091		0.6364			0.6
Mutant	CENTRAL NERVOUS SYSTEM	GAMG	0.7436		0.5385	0.9737	0.359	0.641	0.1429	0.1364	0.2667	0.3333	0.2	0.6667	0.4	0.2667	0.8	0.2667	0.48	0.48	0.5294	0.5556	0.5556	0.5556	0	0.2353	0				0.1714		0.1667	0.1667	0.48	0.3333	0.3846	1	0.3846	0.2941	0.5	0.0435	0.2609	0.1304	0	0.1304	0	0	0
Mutant	CENTRAL NERVOUS SYSTEM	DAOY							0.8333	0							0		0	0								1	1	1	1	1	1	1	0	0	0		0	0	0
Mutant	BREAST	MDAMB231	1	1	0.9487	0.7436	0.8462	0.8974	0.3125	0.5333	0.6	1	1	1			1		1	1	1	0.95	1	1		0.95					0.8824		0.9375	0.7059	1	1	1		1	1	0.5625	1	1	1		1			0.7273
WT BAE	URINARY TRACT	KU1919	1		1	1	0	1							1	1		1			1	1	1	1		1					1		1	1						1	1
WT BAE	STOMACH	OCUM1	0.9394		1	0.9118	0.9412	1	0.9655	1							0.8889		1	0.7778	0.8	0.9231	1	1		0.4615					0.8276		1	0.9667	1	1	1		0.9655	1	1	1	1	1		0.6471
WT BAE	STOMACH	MKN45							1	0.9969
WT BAE	SOFT	SKUT1	1		1	1	0.9615	1	1	1	1	1					1		1	1								1	0.8	0.8	1	1	1	0.9362	1	1	1		1	1	0.8667	1	1	1		1
WT BAE	SOFT	G402	0.8378		0.9487	1	1	1	1	1					1	1	1	1	0.7333	1	1	0.9333	1	1		0.9333					1		1	1	1	1	1		0.8286	1	0.8529	1	1	1		0.9412
WT BAE	SOFT	A204	1		0.973	1	1	1	0.8667	0.9333	1	1	1	1			1		1	0.8889	1	1	1	1		1		1	0.5714	0.6667	1	0.7143	0.9	1	1	1	1		0.9524	1	1	1	1	1		1
WT BAE	PROSTATE	22RV1	1		1	1	1	1	1	1	1	1	1	1																	1		1	0.8571	1	1	1		1	0.0833	1	0.2609	0.3043	0.3043		0.0435
WT BAE	OVARY	OVSAHO	0.7838		0.8108	0.5676	0.7778	0.8	0.7963	0.8947							1		0.8235	0.6471	1	0.9444	1	1		0.5556					0.8333		0.8889	0.8611	0.8679	0.5094	0.5962		0.0755	0.4651	0.9211	1	1	1		0.4615
WT BAE	OVARY	OVK18	0.9474		0.7778	0.9565	0.913	0.9545	0.95	1							0.7778		1	0.9474	1	1	1	1		1					0.9231		0.8571	1	1	1	0.8333		0.7059	0.7273	0.9091	1	0.7727	0.7727		0.7143
WT BAE	OVARY	A2780	1		1	1	1	1							1	1	1	1	1	0.6071	1	1	1	1	1	0.7143	0.9444				1		1	1								0.7451	1	1		0.2692
WT BAE	LUNG	SHP77							1	1	1	1	1	1											1		0.5				1		1	1						0.4545	1
WT BAE	LUNG	NCIH889	1		1	1	1	1	1	1	0.9091	1	1	1			1		1	1	1	1	0.8621	1		1		1	1	1	1	1	1	0.8649	0.9556	0.9773	0.8667	1	0.8605	0.9718	1	1	1	1		0.9114
WT BAE	LUNG	NCIH69	1		1	1	1	1	1	1	1	1	1	0.8			1		1	1	1	1	1	1		0.75					1		1	0.8947						0.4286	1	0.5833	0.3333	0.25		0.6667
WT BAE	LUNG	NCIH460	1		1	0.871	0.9516	0.9194	0.9677	0.9677	0.6667	1	1	1	1	1	0.9259	1	1	0.8846	1	1	0.875	1	1	1					0.9667		1	0.9667	1	0.9808	0.9412		0.902	1	1	0.8571	0.9524	1		0.9268
WT BAE	LUNG	NCIH2171	0.5294		0.6471	0.6471	0.6471	0.625	0.9412	0.7647	1	0.4286	0.4286	1	1	1	0.913	1	1	1	1	1	1	1	1	1	1				1		1	1	0.8276	1	0.9655	1	0.9655	0.8		1	1	0.8		1
WT BAE	LUNG	NCIH2170		1							1	1	1	1							1	1	1	1	1	1	1								1	1	0.7609		0.3261			0.4839	0.0312	0.5312	0	0.0323	0	1	0
WT BAE	LUNG	NCIH209	1		0.7377	1	1	1	0.7976	1					1	1	1	1	1	0.2973	1	1	1	1		0.8676					1		1	1	1	1	1		1	1	1	1	1	1		1			1
WT BAE	LUNG	NCIH2066									1	1	1	1	1	1	0.75	1	1	0.5625	1	1	0.8824	1	0.4333	0.5882	0.7586				0.5		1	1	0.9828	0.8814	0.8814	0.6333	0.6102	0.8108	0.4286	0.5833	0.92	1		0
WT BAE	LUNG	NCIH2030	1		1	1	1	1	1	0.6818	1	1	1	1	1	1	1	1	1	0.6											0.9787		1	0.8723	0.9375	0.9792	0.9583	1	0.9375	1	1	1	1	1		1
WT BAE	LUNG	NCIH1963	1		1	1	1	1	0.8103	1					1	1	1	1	1	1											1		0.0833	1	1	1	1		1	1	1	0.4444	0.4444	1		0			0
WT BAE	LUNG	NCIH1930	0.8082		0.8732	0.7945	0.863	0.8611	0.7941	0.8824	1	1	1	1	1	1	1	1	1	0.7619	1	0.9412	0.9412	0.8824		0.94					1		1	0.7429	1	1	1		0.9333	0.7941	0.9667	0.4516	0.6452	0.6667	1	0.6129	1	1
WT BAE	LUNG	NCIH1792	0.9697		1	1	0.8788	0.8485	1	1	1	1	1	1	1	0.9	0.8333	0.8	1	0.4706											0.9		0.7	1	1	1	1		0.5455	1	0.85	0.9333	0.9333	1		1
WT BAE	LUNG	NCIH1618	0.6596		1	0.7447	0.6596	0.766	0.9302	0.7727	1	1	1	1	1	1	0.9545	1	0.9545	0.7727	1	0.9231	1	1		0.9231					0.9756		0.8293	0.95	0.9091	0.9773	0.9535	1	0.8837	1	1	0.9211	1	1		0.9474
WT BAE	LUNG	LU99	0.8333		0.8913	0.8958	0.9583	0.8444	0.6885	1	0.7778	1	1	1	1	1	1	1	1	0.7857	0.8571	1	1	1		1					1		0.7895	0.8947	1	1	0.9706		1	0.9231	1	1	1	0.9615		0.6538
WT BAE	LUNG	LC1F	0.96		1	0.92	1	1	0.84	1							1		1	0.7143	1	1	1	1	1	1	1				1		1	1	1	1	1		0.1538	1	1	1	0.9412	0.7059		1
WT BAE	LUNG	HCC33	0.9697		0.9697	0.7879	0.6667	0.8125	1	0.9375	1	1	1	1			1		1	1											0.8421		1	1	1	0.6667	1		0.6667	0.5652	0.7	0.2941	0.2941	0.5625		0.4118
WT BAE	LUNG	HCC15	0.8776		0.8571	1	0.9167	0.7347	0.5405	0.4	1	1	1	1	1	1	1	1	0.5294	1	1	0.9091	1	1		0.7273					0.9697		0.9688	0.9375	1	1	1		0.4167	0.878	0.65	1	0.95	0.9024		0.4634
WT BAE	LUNG	DMS53	0.9677		1	0.746	0.9683	0.7258	1	0.381	1	0.4615	1	0.5833			0.2083		0.4366	0	0.3611	0	0	0		0					0		0	0.0822	0	0	0.1818		0.1964	0	0	0	0	0	0.0204	0	0.0204	0.0208
WT BAE	LUNG	DMS114	1		1	1	1	1	1	0.9444							1		1	0	1	0.7692	0.5385	0.7692		1					0.8182		0.9545	1	1	1	0.8095		0.4118	1	1	0.1176	1	0.8235		0.3529
WT BAE	LUNG	COLO668	1		1	0.7931	1	1	1	1	1	1	1	1			1		1	1	1	1	0.8	1	0.7143	0.8	1				0.9474		0.9474	0.6316	1	1	1	0	0.2	1	1	0.5909	1	1		1			1
WT BAE	LUNG	A549	0.7619		1	1	1	1	1	1	1	1	1	1			1		0.8333	1	1	1	1	1		1					1		0.8333	0.8333	1	1	1		1	0.8611	0.9167	0.9565	0.9565	0.9565		0.9565
WT BAE	LIVER	SNU449	1		1	0.9773	1	1	0.8913	0.8261	1	0.8462	1	0.8462	1	1	1	1	1	0.8889	1	1	1	1		0.8667					1		0.9565	1	1	1	1		0.6923	0.9524	1	1	1	1	1	1	1	1
WT BAE	LIVER	SKHEP1	1		1	1	1	1	0.7857	1											1	1	1	1		1					0.8		1	1	1	0.6667	1	1	0.6667	1		1	0.8333	1		1
WT BAE	LARGE	SNU407	0.8		0.8	0.8	0.8	0.8	1	1							0.75		1	0.6667	1	1	0.7	1		1		1	1	1	1	1	1	1	1	0.7692	1		0.9231	1	1	1	1	0.9231		1
WT BAE	LARGE	SKCO1	1	1	1	0.931	0.9298	0.9259	0.4655	0.6833	1	1	1	1	0.7273	0.4545	1	0.4545	0.8824	0.8333	1	1	0.8462	1	0.3333	1	1				0.9714		1	1	1	0.9677	0.8769		0.7969	1	1	1	1	1		0.8704
WT BAE	LARGE	HCT116	1	1	1	1	0.98	0.96	0.8889	0.9778	0.9	1	1	1	1	1	1	1	1	1	1	1	1	1		0.8333					1		0.8571	1	1	1	1		0.9167	1	1	0.9286	1	0.9286		0.9286
WT BAE	LARGE	GP2D	1		1	1	1	1	1	1	1	1	1	1																	1		1	1	1	1	1		0	1	1	1	0.8621	0.8966		0.8571
WT BAE	LARGE	C2BBE1	0.963		0.963	0.963	0.963	0.9615	0.9545	1	0.4444	1	1	1			1		1	1	1	1	1	1		1					1		1	1	1	0.7273	1		1	1	1	1	1	1		1
WT BAE	HAEMATOPOIETIC AND LYMPHOID	REC1	1		0.9556	1	0.9699	1	1	0.9153							1		0.9355	0.9667	1	1	1	1		1		1	1	1	0.8596	1	1	0.9828	1	1	0.9479		0.7604	1	1	0.9559	0.9851	0.9855		1
WT BAE	HAEMATOPOIETIC AND LYMPHOID	MONOMAC1	0.9429		1	1	1	0.9714	1	1	1	1	1	0.4	0.6667	1	1	0.8	1	1	1	1	1	1		1					0.9167		1	1	0.9474	1	1		0.7895	1	1	1	1	1		1
WT BAE	HAEMATOPOIETIC AND LYMPHOID	DB							1	1	1	1	1	1	1	1	1	1	1	1											0.3333		0.6667	0.6667	0	0.1429	1		0.4444	0.5	0.5833	0.7143	0.3333	0.4667		0.0667
WT BAE	BREAST	HCC202	0.75		0.6	0.9167	0.9167	0.9167	1	1							0.8571		1	1	1	1	1	1		0.7778					0.6667		0.8333	1	0.5	1	1		0.1429	1	1	1	1	1		1
WT BAE	BREAST	CAL51	1		1	1	1	1	0.85	1	1	1	1	1			0.5		0.9286	0.9286											0.875		0.875	0.875	1	1	1		1				1	0.6		1
ALT	LUNG	SKLU1	0.8276		0.9792	0.9322	0.9492	1	0.8889	0.9444	1	1	1	1			1		1	1	1	1	1	1	1	1	0.3333				1		0.8871	1	1	1	0.9487		0.9474	0.9286	1	0.9195	0.8372	0.9885		0.977
ALT	BONE	U2OS	0.584	0.2727	0.696	0.568	0.328	0.6694	0.3178	0.4912	0.9545	0.9545	0.7273	0.7619	0.1111	0.5556	0.2329	0.3333	0.4507	0.2254	0.5556	0.3704	0.537	0.4259		0.1296					0.25		0.2321	0.1607	0.2766	0.0465	0.2292		0.0625	0.1481	0.1852	0.2105	0.1842	0.2162		0			0.1111
[truncated: 82 more columns]

## Sheet: SupFig1-Bis-Seq-data-all-lines
tissue	type	cell	1293589	1293590	1293592	1293604	1293608	1293614	1293694	1293719	1293731	1293747	1293754	1293759	1294023	1294026	1294032	1294033	1294044	1294057	1294199	1294207	1294214	1294216	1294224	1294225	1294250	1294251	1294255	1294259	1294263	1294264	1294277	1294282	1294329	1294331	1294339	1294344	1294345	1294370	1294382	1294421	1294434	1294441	1294447	1294448	1294463	1294466	1294821
AUTONOMIC	Unclassified	CHP126	0.8077	0.875	1	0.9615	1	0.9231	0.8889	0.8077	0.8571	1	1	1			1		0.9	0.7	1	1	0.8947	1		0.8947					1		1	1	1	1	0.8667		1	1	0.85	0.9167	1	1		0.84
AUTONOMIC	Unclassified	CHP212	1		1	1	1	1	1	0.5714	1	1	1	1			1		1	1								1	1	1	1	1	1	1	1	1	0.7838	0	0	0.9811	1	1	1	1		0.5455
AUTONOMIC	Unclassified	IMR32	1		0.049	1	0.4151	1	0	0																																1	1	0.0112		0
AUTONOMIC	Unclassified	KPNRTBM1	1		1	0.803	0.8	1	1	1	1	1	1	1			1		1	1	1	1	1	1	1	0.9474	1				1		1	1	1	1	0.8727	1	1	1	1	1	0.7143	0.9756		0.9756
AUTONOMIC	Unclassified	KPNSI9S	0.871	1	1	1	1	1	0.9811	0.4615	1	1	1	1	1	1	1	1	1	0.9688	0.6875	1	0.8438	0.8438	1	0.8438	1				1		1	0.6667	0.9875	0.8625	0.9875		0.7975	1	1	0.8947	0.9487	0.9487		0.9474			1
AUTONOMIC	Unclassified	KPNYN	1		1	1	1	1	0.8333	1	1	1	1	1																	1		1	1	0.9524	0.9524	0.9524		0.9524	1	1	1	0.2778	1		1
AUTONOMIC	Unclassified	MHHNB11	1		1	1	1	1																							1		1	1
AUTONOMIC	Unclassified	NB1	0.6216		0.5143	0.3514	0.2432	0.6216	0	0.4167	0.7857	1	1	1											1		0.8333				0.2807		0.2963	0.2632	0.95	0.5263	0.65		0.3158	0.0769	0.6154	1	0.44	0.48		0.1667
AUTONOMIC	Unclassified	NH6	0.8293		0.8667	0.9362	0.8293	0.8293	0.6486	0.7561	1	1	0.7273	1	0.7273	1		0.5					1								1		1	0.9259	1	1	1		0.8	1	1	0.6286	0.6774	0.7297		0.7407			0
AUTONOMIC	Unclassified	SIMA	0		0	0	0	0	0	0	0	0.2	0.2	0.2	0.3333	0.3333		0.3333			1	0.7857	0.5	0.6429	1	0.4286	0.7857	0.6	0.6	0.6	0.0435	0.6	0.0435	0.0435	0.6667	0.4286	0.4	0.1667	0.4	0.2188	0.5	0.4	0	0		0
AUTONOMIC	Unclassified	SKNAS	0.4545		0.5	0.5714	0.3429	0.5143	0.5217	0.5417	0.1538	0.1538	0.1538	0.1818	0	0.4	0.2609	0	0.2381	0.2174	0.0588	0.0588	0.0588	0.0588		0.0588					0.25		0.2857	0.25	0.9	0.9	0.9		0.7778	0.4545	0.3333	0.4	0.4	0.4		0.4
AUTONOMIC	Unclassified	SKNBE2	0.7619		1	1	0.6667	1	0.8462	1	1	1	1	0.6667			1		1	0.8571	1	1	1	1		1					1		0.9231	0.9231	1	1	1		0.6667			1	1	1		1
AUTONOMIC	Unclassified	SKNDZ	0.1731	0	0.1961	0.2264	0.2642	0.0755	0.2182	0.3621	0.6667	0.6667	0.3333	0.6667	0	0		0.375			0.9286	0.7857	0.7143	1		0.5714					0.6875		0.8667	0.4375	0.6429	0.4286	0.4		0.4	0.5588	0.8235	0.7576	0.6667	0.4242		0.375
AUTONOMIC	Unclassified	SKNFI	0.1325	0	0.131	0.0235	0.0353	0.1294	0.1549	0.0959	0	0	0	0.0625	0	0	0.2051	0	0.2051	0.2051	0.3939	0.4118	0.2647	0.4118		0.4118					0.2941		0.2857	0.3143	0.2903	0.3	0.2812	0.9	0.3226	0.3824	0.0435	0.2381	0.2381	0.0952		0.1429
AUTONOMIC	Unclassified	SKNSH	0.3333		0.5758	0.4118	0.4706	0.4706	0.4722	0.4474	0.1538	0.1538	0.1538	0.1538	0.75	0.9167	0.6111	0.8182	0.6667	0.5	0.9474	0.95	1	0.95		0.65									1	1	1		0.6364	0.5294	0.6875	0.7407	0.5185	0.7778		0.0769
BILIARY	Unclassified	HUCCT1	0.96		0.84	1	1	1	0.6774	0.9677											1	1	1	1		0.7143					0.9259		0.7037	1	1	1	1		1	1	1	1	0.9	1		0.7333			0.2
BILIARY	Unclassified	HUH28	0.1918	0.1667	0.5833	0.1918	0.3611	0.1918	0.1	0.4					0	0.2727	0.4516	0.2727	0.4333	0.1935	0	0	0	0		0					0.5185		0.5185	0.5185	0.3065	0.3175	0.0317		0.0921	0.0392	0.4706	0.1228	0.4035	0.0526		0.0351			0
BILIARY	Unclassified	SNU1079	1		1	1	1	1	1	0.8636	1	1	1	1	1	1	0.8	1	1	0.8	1	1	1	1		1					1		1	0.9545	1	0.9231	1		1	1	1	1	1	1		1			0.9
BILIARY	Unclassified	SNU1196	1	1	1	1	1	1	0.9062	1	1	1	1	1	1	1	1	1	1	0.6923	1	1	1	1		1					1		0	1	1	1	1		1			1	1	0.9412		0.4412
BILIARY	Unclassified	SNU308	0.7547		1	0.963	1	0.8704	1	0.7143	1	1	1	0.7143			1		1	1	1	1	1	1		0					0.95		1	1	1	1	0.5909		0.5909	0	0.4167	0.1034	0	0.8966		0
BILIARY	Unclassified	SNU478	1	1	1	1	0.9714	1	0.9792	0.9787							0.8889		1	0.875	1	0.6923	0.9231	1		1					1		1	0.7586	0.8077	0.8462	1		0.8077	1	1	1	0.8261	0.8696		0.4545
BILIARY	Unclassified	SNU869							0.375	1							1		1	0.6											0.8182		1	1	1	1	1		1			0.7391	1	0.913		1
BONE	ALT	U2OS	0.584	0.2727	0.696	0.568	0.328	0.6694	0.3178	0.4912	0.9545	0.9545	0.7273	0.7619	0.1111	0.5556	0.2329	0.3333	0.4507	0.2254	0.5556	0.3704	0.537	0.4259		0.1296					0.25		0.2321	0.1607	0.2766	0.0465	0.2292		0.0625	0.1481	0.1852	0.2105	0.1842	0.2162		0			0.1111
BONE	Unclassified	A673	1		1	0.8182	0.697	1	1	1	0.5417	1	1	1	0.7778	1	1	1	1	0.75	1	0.5	1	1	1	1	1	1	1	1	1	1	1	1	1	1	0.8148		0.963	1	1	1	1	1		0.5			0
BONE	Unclassified	CADOES1	1	0.625	1	1	1	0.75	0.8636	0.9773	1	1	1	1	1	1	0.875	1	0.8889	0.7778	1	1	0.9767	1		0.5814		0.1429	0.8571	1	0.7222	1	0.9722	0.9722	1	1	1		0.625	1	1	0.9286	0.8462	0.9286		0.4286			0
BONE	Unclassified	G292CLONEA141B1	1		1	0.5833	0.5833	0.75	0.8571	1																					1		1	1	1	0.875	0.875		0.875	1	1	0.8421	1	0.5263		0.5789
BONE	Unclassified	HOS	1		0.871	0.9762	1	0.9048	1	0.9298	1	1	1	1			0.9		1	0.9	1	1	1	1		0.95					1		0.9697	1	0.9474	1	1		1	1	1	0.9231	1	0.9231		1
BONE	Unclassified	HS706T																													0.6		0.6429	0.6	0.4615	0.4615	0.4615		0.0769	1	1	1	0	0		0
BONE	Unclassified	HS821T		0.9091					0.619	0.5909																					0.6304		0.2727	0.2609						1	1	0	1	1		1
BONE	Unclassified	HS870T	0.7917		0.9783	0.7708	0.9792	0.7872	0.3372	0.9886	0.8889	1	1	1	0.7368	1	1	1	0.8696	0.8182	1	1	1	1	1	1	1				0.92		0.8824	0.7647	0.9412	0.9706	0.7059		0.9118	1	1	0.6857	0.8592	0.9859		0.9714
BONE	Unclassified	HS888T																													0.9474		0.8947	0.8421	1	1	1		0.7143	0.5	0.5	0.7333	0.6667	0.4667		0.4667
BONE	Unclassified	MG63	1		0.92	1	0.9474	0.9123	0.8085	0.9583	1	0.9	1	1	1	0.8333	1	1	0.9524	1	1	1	0.875	1		1					1		1	1	1	1	1		0.9412	0.8571	1	1	0.9167	0.9167		0.9091
BONE	Unclassified	OUMS27		1					0.5826	0.7769	1	1	1	1			1		1	1	1	1	1	1		1					0.7703		0.9861	0.7671	0.9048	0.9524	1		0.9048	1	1	1	1	1		0.9326
BONE	Unclassified	RDES	1		1	1	1	1																							1		1	0								1	1	1		1
BONE	Unclassified	SAOS2	0.4286		0.6429	0.3571	0.0714	0.6429	0	0	0.5185	0.4211	0.4211	0.3333	0.375	0.1875	0.359	0	0	0.1282	0.5094	0.3396	0.0189	0.0189	0	0.0189	0.8462				0.25		0.3333	0	0.5581	0.1707	1	0.5333	0.3182	0.4286	0.35	0	0	0		0			1
BONE	Unclassified	SJSA1	0.7554	0	0.8489	1	0.5324	1	0.325	0.7439					1	1	1	1	1	1	1	0.7105	1	1		0.8158		1	0.8529	1	0.8384	0.8529	0.899	1	0.9695	0.913	1		0.8606	0.7717	1	1	1	0.8714		0.8429			0
BONE	Unclassified	SKES1	1	1	0.8182	1	0.9268	1	0.8857	1	1	1	1	1	0.625	1	0.9091	1	0.8182	0.7273	1	1	1	1		1					0.9677		0.9688	0.9688	1	1	1		1	1	0.8	0.95	1	1		0.8			0.2
BONE	Unclassified	SKNMC	0.8696		1	0.9783	0.8261	0.6739	1	1	1	0.4	1	1			1		0.8333	0.8333	1	1	1	1	1	1	1	1	1	1	1	1	1	1	1	0.6562	1		0.9677	1	1	1	1	1		1
BONE	Unclassified	SW1353	0.7353		0.5882	0.4118	0.4118	0.3939	0.2941	0.2286	0.9	0.6	0.6	1	0.3333	0.3333	0.2857	0.3333	0.3	0.3	0.8333	0.5556	0.5556	0.5556		0.5882		0.5	0.5	0.5714	0.825	0.5	0.7632	0.825	0.4324	0.4706	0.4324	0.4	0.3243	0.5686	0.8696	0.4333	0.4828	0.3		0.3
BONE	Unclassified	T173	0.3913	0.1429	0.8696	0.8043	0.4348	0.8913	0.2821	0.5122	1	0.9	1	0.8	0.75	1	1	1	1	0.7	0.2857	1	1	1		0.8571		0.85	1	1	0.9663	0.95	0.8085	0.7789	0.9583	1	0.8472		0.8143	0.875	0.7931	1	0.7708	0.75		0.75			0
BREAST	WT BAE	CAL51	1		1	1	1	1	0.85	1	1	1	1	1			0.5		0.9286	0.9286											0.875		0.875	0.875	1	1	1		1				1	0.6		1
BREAST	WT BAE	HCC202	0.75		0.6	0.9167	0.9167	0.9167	1	1							0.8571		1	1	1	1	1	1		0.7778					0.6667		0.8333	1	0.5	1	1		0.1429	1	1	1	1	1		1
BREAST	Mutant	MDAMB231	1	1	0.9487	0.7436	0.8462	0.8974	0.3125	0.5333	0.6	1	1	1			1		1	1	1	0.95	1	1		0.95					0.8824		0.9375	0.7059	1	1	1		1	1	0.5625	1	1	1		1			0.7273
BREAST	Unclassified	AU565	0.8		0.85	0.9	1	0.85	0.4	0.8077							1		1	0.8125	1	0.875	1	0.625		0.625					1		1	1	1	1	1		0.8788	1	1	0.8571	1	1		1
BREAST	Unclassified	BT20	1		0.96	1	0.9245	1	1	0.8806	1	1	1	1	1	1	1	1	1	0.8621	1	0.8868	0.8868	1		0.9245					1		0.88	0.96	1	1	0.9677		0.9091	1	0.7857	1	0.9032	0.9677		1
BREAST	Unclassified	BT474	1		0.9643	1	1	0.6786	1	1	1	1	1	1	1	1	1	1	1	1	1	1	1	1		1					1		1	0.8462	0.9545	1	1		0.2273	0.8214	1	0.7857	1	1		0.8929
BREAST	Unclassified	BT483	1		0.9167	0.4167	0.8333	1	1	1	1	0.8	1	0.8			1		0.75	1	1	0.8636	0.9545	1		1					0.9091		1	0.9545	1	1	1		0.8667	0.9474	1	0.9524	0.9767	0.6977		0.9767
BREAST	Unclassified	BT549	0.9677		1	0.8387	0.7097	0.9677	0.8889	1	1	1	1	1	0.8333	1	1	1	1	1	1	0.9355	1	1	1	0.9355	0.6667				0.5897		0.7895	0.641	0.5517	0.5714	0.5862	0.375	0.6897	0.8636	0.6	0.4348	0.3043	0.3478		0.3043
BREAST	Unclassified	CAL120	0.9		1	1	1	1	0.76	0.9583	1	1	1	0.6923			1		1	0.7931	1	1	1	1	1	1	0.5	1	1	1	1	1	0.8889	1	1	1	1		1	1	0.9583	0.7353	0.6232	0.5797		0.7101
BREAST	Unclassified	CAL851	0.377	0.7143	0.3158	0.2213	0.2049	0.5702	0	0.1622	0.3095	0.7381	0.4762	0.675	0.3171	0.6341	0.6596	0.4634	0.3864	0.3617	0.84	0.72	0.5769	0.6923	0	0.32	0	0	0		0.0882	0	0.1692	0.1045	0.5541	0.7941	0.7808		0.4054	0.4507	0.6714	0.1875	0.2375	0.1875	0	0	0	0	0
BREAST	Unclassified	CAMA1	1		1	1	1	0.8571	1	1							1		0.7143	0.6667	1	1	1	1		1					1		1	1	1	1	1		1	1	0.7778	0.8	0.8	0.6		1
BREAST	Unclassified	DU4475	1	1	0.4167	1	1	0.8333	1	1	1	1	1	1	1	1		1													0.8182		1	0.9091	0.9	0.9	0.7		0.7	0.3636	0.4545	0.8182	0.8182	0.3636		0.9091
BREAST	Unclassified	EFM19	1		1		1		0.8261	1	1	1	1	1	1	1	1	1	1	0.6	0.7778	1	1	1		1					1		1	1	1	1	0.9		1			0.6875	0.875	0.9375		0.875			0
BREAST	Unclassified	EFM192A	0.8611	1	1	0.9722	1	0.8889	1	0.9615	1	1	1	1	1	1	0.875	1	1	0.6667	1	0.8462	1	1	0.6	1	1	1	1	1	1	1	1	0.7857	1	0.9697	1	0	0.6061	0.8936	1	1	0.973	0.973	1	0.8108	0.8	1	0
BREAST	Unclassified	HCC1143	0.9259		0.8818	0.9727	0.9818	0.9273	0.9355	0.9322	0.6667	1	1	1	1	1	0.9545	1	0.9545	1	1	0.95	1	1	1	1	0.2				1		1	1	0.9516	0.9839	1		0.9194	0.9298	0.875	0.72	0.7451	0.6667		0.4902			0.125
BREAST	Unclassified	HCC1187	0.2692		0.2692	0.2692	0.2885	0.2692	0.3429	0.3243	0	0	0	0	0.3	0.3	0.3333	0.3	0.1923	0.1852	0.3333	0.3333	0.3333	0.3333		1					0.28		0.2917	0.3462	0.6364	0.7273	0.3636		0.6364	0.2222	0
BREAST	Unclassified	HCC1395	0.881	1	1	1	0.9524	0.9512	0.8	0.9615	1	1	0.8333	0.8333			1		1	1	1	0.95	1	1	1	1	0.875				1		1	0.9038	0.9138	0.9649	0.9828		0.5345	1	0.9737	1	1	1		0.9333
BREAST	Unclassified	HCC1419	1		1	1	1	1	0.7867	1	1	1	1	1	1	1	1	1	1	1								1	1	1	1	1	1	1	1	1	1		0.8421	1	1	1	1	1		1
BREAST	Unclassified	HCC1428	1		1	1	1	1																							1		1	1	0.9474	1	1		0.9474
BREAST	Unclassified	HCC1500	1		1	1	1	0.9375	0.9375	0.8824	1	1	1	1							1	1	1	1	1	1	1				1		0.7692	0.9231	1	1	1		1	0.7778	1	1	1	1		1
BREAST	Unclassified	HCC1569	1		1	0.9333	0.9333	1	0.5455	0.5455							1		1	1	1	1	1	1		1					0.7647		0.9412	0.9412	1	1	1		1	0.4286	1	1	1	1		1
BREAST	Unclassified	HCC1599																													1		1	1	0.35	1	1		0.8421
BREAST	Unclassified	HCC1806	0.4464	0.4375	0.4775	0.6339	0.4643	0.5357	0.5632	0.6011	0.975	0.95	0.75	0.95	0.6111	0.7368	0.5455	0.7368	0.5758	0.4531	0.5059	0.8	1	0.9529	0.8571	0.381	0.8571				0.5288		0.619	0.5619	0.7083	0.9577	0.8611		0.4648	0.9405	0.4578	0.5449	0.5449	0.5449	0	0.3677	0.6667	0.3333	0.0588
BREAST	Unclassified	HCC1937	0.9865	1	0.9865	0.9733	1	1	0.8113	0.8056	0.8333	1	0.9167	1	1	1	1	1	0.9412	1	1	1	1	1	1	1	1	0.75	1	1	0.9324	1	0.9867	1	1	1	0.8	0.6667	1	0.9167	0.9403	1	0.9873	1		0.8354			0.8889
BREAST	Unclassified	HCC1954	0.9028	0.8462	0.9077	0.875	0.8966	0.9721	0.4332	0.7175	0.8429	0.9296	0.9577	0.9718	0.963	0.9815	0.9682	0.8704	0.9136	0.6376	0.9798	0.904	0.9646	0.9798	0.8	0.7245	1	0.9412	0.6875	0.9412	0.845	1	0.8146	0.7987	0.902	0.9169	0.8093		0.6114	0.9719	0.9804	0.926	0.9479	0.9041	0.9	0.7802	0.8	1	0.75
BREAST	Unclassified	HCC2157	0.9512		0.9756	0.9756	1	0.9512	0.9412	1	1	1	1	1			1		0.9444	0.8889	0.9333	1	1	0.9375		1					1		1	1	1	0.9091	1	1	0.8788	1	0.9412	0.7895	1	1		1
BREAST	Unclassified	HCC2218	0.878		0.881	1	1	0.9756	1	1	1	1	1	0.625	1	1	1	1	1	1	1	1	1	1		0.9259					1		0.8529	1	1	1	1		1	1	1	1	1	0.6667		1
BREAST	Unclassified	HCC70	0.2381	1	0.4565	0.381	0.3048	0.3592	0.2063	0.6691	0.8824	0.9444	1	0.9444	0.5789	0.7895	0.7273	0.7368	0.381	0.1818	0.9143	0.4857	0.7778	0.6389		0.1667					0.6829		0.4634	0.375	0.525	0.6154	0.45	0	0.2308	0.68	0.6744	0.4127	0.1746	0.2222		0
BREAST	Unclassified	HDQP1	0.5842		0.5253	0.7327	0.74	0.9307	0.1515	0.4478	1	1	1	1	0.875	0.75	0.9459	0.875	0.6667	0.4865	0.8696	0.75	0.8222	0.8696		0.3696					0.8889		0.5769	0.8148	0.5897	0.4706	0.4878	0	0.1951	0.66	0.9333	0.9565	0.8261	0.9348		0.5
BREAST	Unclassified	HMC18	0.9615		0.9565	1	1	1	0.7917	0.9796							1		1	0.8462	0.8	0.8056	0.8333	1		1					0.9459		1	0.9444	1	0.9492	0.7288		0.8136	1	0.9688	1	0.9796	0.94		0.82
BREAST	Unclassified	HS281T	0.7241	1	1	1	0.6897	0.963	0.5686	0.1538	1	1	0.625	1			1		1	1	1	0.3333	1	1		1					0.7391		0.7826	0.7273	0.4783	0.6818	0.75		0.3333	0.6667		1	0.68	0.96		0.8
BREAST	Unclassified	HS343T	0.9024		0.878	0.6098	0.7073	0.8049	0.2222	0.475	0.7273	0.5455	1	0.7273			0.75		0.4167	0.5	0.7778	0.7778	0.7778	0.7778	1	0.6667	0.8333				0.9333		0.6333	0.5667	1	1	0.8621		0.9032	0.3415	0.6829	0.8919	0.4054	0.8108		0.8378
BREAST	Unclassified	HS578T	0.5217		0.3913	0.3913	0.3913	0.2609	0.0364	0.0877	0.2727	0.5909	0.5	0.619	0	0	0.5769	0	0.24	0.2222	0.2353	0.5294	0.2353	0.5294	0	0.5	0				0.0833		0.0833	0.0833	0.2745	0.2553	0.3725		0.0625	0.5758	0.6061	0.5417	0.2708	0.2083		0.0909
BREAST	Unclassified	HS606T	0.9583		0.8696	1	0.7917	0.9583	0.2381	0.6957											1	0.9	0.5556	1		0.8571					1		0.7619	0.3333	1	1	1		1
BREAST	Unclassified	KPL1	1	1	1	1	1	1	1	0.9722	1	1	1	1			0.9286		1	0.9286	1	1	0.6	1		1					1		1	1	1	1	1		0.7059	1	0.7778	1	1	1		1			1
BREAST	Unclassified	MCF7	1	1	1	0.8182	0.9111	1	0.75	1	1	1	1	1	1	1	1	1	0.8462	1	1	0.9474	1	0.9474		0.8947					0.9091		1	1	1	0.9474	1		0.7692	1	1	1	1	0.9167		1
BREAST	Unclassified	MDAMB157	1		0.5556	1	0.5556	1	0.6364	0.9091							1		1	0.5	1	0.7	1	1		1					1		1	1	0.7778	0.7895	0.7368		0.7368	0.8889	0.8889	1	1	1		0.3333
BREAST	Unclassified	MDAMB175VII	1	1	1	1	1	1	1	0.9444	1	1	1	1	1	1	1	1	0.95	0.95	1	1	1	0.9231		1					1		1	1	1	1	1		0.8261	0.8824	1	1	1	0.9737		0.9474			0.5385
BREAST	Unclassified	MDAMB361	0.8788		1	1	1	1	1	1							0.9444		0.9412	0.5556	1	0.8148	1	1		0.8846		1	1	1	0.6667	1	1	1	0.7778	0.9444	0.9444		0.8824	0.9167	0.9167	1	0.8636	0.9091		0.8636
BREAST	Unclassified	MDAMB415	0.2364		0.2364	0.2545	0.1455	0.4909	0.0217	0.566	0.8889	1	1	0.6667			0.6		0.2609	0.52	0.7391	0.4783	0.3478	0.5217		0.2609					0.7826		0.44	0.46	0.3929	0.2963	0.2143		0.4643	0.7778	1	0.8095	0.4048	0.4524		0.4524
BREAST	Unclassified	MDAMB436	0.875		0.7273	0.9375	0.9375	1	0.8	0.8889							1		1	1	1	1	1	1		1					1		0.9375	0.875	1	1	1	1	1	0.75		0.875	1	0.625		0.25
BREAST	Unclassified	MDAMB453
BREAST	Unclassified	SKBR3	0.9167		0.9231	0.8684	0.8158	1	0.8529	0.9394	1	0.8	1	1	0.8	0.8	1	1	1	1	0.6923	0.9231	0.9231	0.9231		0.8333					0.9375		0.9375	0.6875	1	1	1		0.6774	0.9167	0.9167	1	1	0.8		1
BREAST	Unclassified	T47D	0.8364		0.8182	0.9821	0.6964	0.9091	0.7059	0.8235							0.8966		0.8214	1	1	1	0.96	1		1					0.8293		0.8293	0.6829	0.95	1	0.9524		1	0.5882	1	0.9048	0.8605	0.814		0.6512
BREAST	Unclassified	UACC812	1		1	1	1	1	1	1							1		1	1	1	0.8889	1	1		1									1	1	1		1			1	1	1		1
BREAST	Unclassified	UACC893	0.8636		1	0.9545	0.9545	0.9545	0.75	1											0.8	1	1	1		0.6					1		1	1	1	1	1		1
BREAST	Unclassified	ZR751	1		1	1	1	1	1	0.9375					1	1	1	1	0.8889	1	0.8696	1	1	1		0.9565					1		1	0.7857	0.9333	0.8	0.7333	0.5714	0.6	0.92	1	0.8947	0.7368	0.8947		0.8947
BREAST	Unclassified	ZR7530	0.9737		1	1	0.9737	1	0.7059	1	0.7143	0.8571	0.7143	0.8333	1	1	0.8125	1	1	0.9333	1	1	1	0.9583		1					0.9667		1	1	1	1	1	0.8462	0.9412	0.92	0.75	1	1	0.913		1
CENTRAL NERVOUS SYSTEM	Mutant	DAOY							0.8333	0							0		0	0								1	1	1	1	1	1	1	0	0	0		0	0	0
CENTRAL NERVOUS SYSTEM	Mutant	GAMG	0.7436		0.5385	0.9737	0.359	0.641	0.1429	0.1364	0.2667	0.3333	0.2	0.6667	0.4	0.2667	0.8	0.2667	0.48	0.48	0.5294	0.5556	0.5556	0.5556	0	0.2353	0				0.1714		0.1667	0.1667	0.48	0.3333	0.3846	1	0.3846	0.2941	0.5	0.0435	0.2609	0.1304	0	0.1304	0	0	0
CENTRAL NERVOUS SYSTEM	Mutant	GB1	0.9767	1	0.9767	0.9767	0.814	0.9767	0.3043	0.6667	0.7778	1	1	0.7778	0.7273	0.6364	1	0.9091	0.5333	0.4667	0.9643	0.9643	1	1	1	0.5714	0.6	1	0.5	1	1	0.6667	0.6667	0.5625	1	0.8214	0.9667		0.6	0.7	0.7	0.7727	0.9545	0.9091		0.6364			0.6
CENTRAL NERVOUS SYSTEM	Mutant	GI1	0.5		0.2727	0.7143	0.2	0.5143	0.4538	0.4138	1	1	0.75	1	1	0.8148	0.7021	1	1	0.3404	1	1	1	1	1	0	1				0.8182		0.7581	0.8226	0.7619	0.7805	0.7143		0.9792	1	1	1	0.9355	0.871	0.4286	0.8022	0.4286	0.4286
CENTRAL NERVOUS SYSTEM	Mutant	H4	0.4186		0.5263	0.4419	0.3864	0.6591	0.4419	0.4694	0.8421	0.8571	0.9524	0.8			1		0.875	0.6875	0.875	0.8889	1	0.9		0.8889					0.6		0.6364	0.6364	0.3571	0.3846	0.7143		0.7143	0.3125	1	0.8182	0.8182	0.6364		0.5238
CENTRAL NERVOUS SYSTEM	Mutant	KALS1	1	1	1	0.9855	0.7059	0.9853	0.5849	0.5636							1		1	0.7	1	1	1	1	1	1	1	1	1	1	1	1	1	1	1	1	1	0	0	0.7241	1	0.9216	1	0.6471		0.5769
CENTRAL NERVOUS SYSTEM	Mutant	KNS81	0.7407		0.8077	0.963	0.963	0.9615	0.7826	0.913	1	1	1	1	1	1	1	1	1	0.8182	1	1	1	1		1					0.7727		1	1	1	1	1		0.7333	1	1	0.9474	0.95	1		0.95
CENTRAL NERVOUS SYSTEM	Mutant	LN229	0.8491		0.8367	0.6604	0.717	0.8491	0.2881	0.5862	0.8125	0.8125	0.9375	0.9375	0.9091	0.9091	0.9474	1	1	0.8421	1	1	1	1		0.4545		0.2	0.2	1	0.8571	1	0.8571	0.4762	0.8333	0.7667	0.7742		0.6774	0.8	1	0.9355	1	1		0.7419
CENTRAL NERVOUS SYSTEM	Mutant	ONS76																															0.6	0.75	0.2		0.7273
CENTRAL NERVOUS SYSTEM	Mutant	SF295	0.3871		0.5172	0.3871	0.2903	0.3871	0.3611	0.3514							1		1	1	1	0.8462	1	1	1	1	1				0.9375		0.5738	0.5625	0.9762	0.9286	0.9762		0.878	1	0.8519	1	0.8889	0.7037		0.8889
CENTRAL NERVOUS SYSTEM	Mutant	U251MG																							0.5714		0.7143
CENTRAL NERVOUS SYSTEM	Mutant	U87MG	0.75		0.8077	0.9062	0.875	0.9062	0.2069	0.7576	1	1	1	1			1		1	1	1	1	1	1		1					1		1	1	1	1	1		0.9167	0.5	0.875	0.9286	1	1		0.7857
CENTRAL NERVOUS SYSTEM	Unclassified	42MGBA	0.697		0.7258	0.6818	0.6818	0.8281	0.5857	0.5972	0.7	1	0.9	1	1	1	0.9667	1	0.9	0.871	1	0.8605	1	1		0.9535					0.8214		0.6071	0.6429	1	1	1		0.8125	0.9615	0.56	1	0.9655	0.7931		0.6897
CENTRAL NERVOUS SYSTEM	Unclassified	8MGBA	0.7679		0.7925	0.807	0.7544	0.7679	0.6341	0.7381	1	1	1	1			0.6389		0.5556	0.5	0.7097	0.7097	0.7097	0.7097	0.8	0.4138	0.2				0.642		0.6375	0.642	0.8868	0.82	0.9057		0.5185	0.8627	0.8125	0.5185	0.5926	0.5926		0.4231
CENTRAL NERVOUS SYSTEM	Unclassified	A172	1		1	0.95	0.95	0.8462	0.9355	0.8667							1		1	1	1	0.7778	1	1		1					1		1	1	1	1	1		0.9375	1	0.7143	0.8824	1	1		1
CENTRAL NERVOUS SYSTEM	Unclassified	AM38	0		0.6	0.2	0.75	0.6842									1		1	1	0.8	0.8	0.8	0.8		1					0.5217		0.5714	0.3043	1	0.8182	1		0.4545	0.8333	0.8333	1	1	1		0.7143
CENTRAL NERVOUS SYSTEM	Unclassified	BECKER	0.9836		1	0.918	0.9344	0.8833	0.6066	0.8226	0.9643	0.963	1	1			1		1	0.8919	1	0.9688	1	0.7812		0.6562					0.6842		1	1	1	0.9	0.925		0.8	0.9828	0.8966	0.7632	0.8701	0.8701		0.5065			1
CENTRAL NERVOUS SYSTEM	Unclassified	CAS1	0.9198		0.9387	0.6296	0.5839	0.9321	0.5859	0.6593	0.7857	0.8571	0.8571	0.9286	1	1	0.9643	1	0.7407	0.2222	0.9	0.9608	1	0.9412		0.8235		0.8333	0.6667	0.5	0.8431	0.5	0.8824	0.8776	0.8235	0.8039	0.6		0.16	0.9737	0.8824	1	1	0.8824		1			0.6667
CENTRAL NERVOUS SYSTEM	Unclassified	CCFSTTG1	1		1	1	1	0.3529	0.878	0.6341	1	1	1	1			1		0.8261	0.8261	0.6316	1	1	1	1	1	0	0.4667	0.4667	1	0.9383	0.4667	1	1	0.8942	1	1		0.8835	1	1	1	1	1		0.8438			1
CENTRAL NERVOUS SYSTEM	Unclassified	D283MED	1		0.7857	1	0.7692	1	1	1					1	1	1	1	1	1	0.3571	0.3571	0.3571	0.3571		0.1429					1		1	1	1	1	1		0.6429	0.6389	1	0.9231	1	0.9231		1
CENTRAL NERVOUS SYSTEM	Unclassified	D341MED	0.9565		1	0.8913	0.7826	1	0.8974	1	1	1	1	1	1	1	1	1	1	1	1	0.8966	1	1	1	1	1	1	1	1	0.9667	1	1	0.8667	0.9615	1	0.7407		0.4444	0.9667	1	1	1	0.9524		0.9762
CENTRAL NERVOUS SYSTEM	Unclassified	DBTRG05MG	1		1	1	1	1	0.6944	0.6579	1	1	1	1	1	1		1										1	1	1		1			1	1	0		0	0.8	1	1	0.6667	0.6667	1	0.65	1	1
CENTRAL NERVOUS SYSTEM	Unclassified	DKMG	0.8571		0.8039	0.807	0.9123	0.9825	0.5	0.875	0.8571	1	0.7143	1			1		0.8125	0.875	1	1	1	1		0.9615					0.9412		0.9403	0.942	1	0.9315	0.973		1	1	0.9722	1	0.9706	0.9853		0.9853
CENTRAL NERVOUS SYSTEM	Unclassified	GMS10	0.9444		1	0.9815	0.7455	0.7963	0.2963	0.7024							1		1	1	0.7143	0.8929	1	0.9643		0.7143					0.7391		0.7246	0.5362	0.9792	0.7826	0.6875		0.5532	1	0.6667	0.9524	0.5238	0.3333		0.35
CENTRAL NERVOUS SYSTEM	Unclassified	GOS3	0.8947		0.8947	1	1	0.1765	0.8	0.8	1	1	1	1	1	1	1	1	0.7692	1					1		1				1		1	1	1	1	0.9167		1	1	0.875	0.75	0.95	1		0.6			1
CENTRAL NERVOUS SYSTEM	Unclassified	HS683													1	1		0.9906
CENTRAL NERVOUS SYSTEM	Unclassified	KG1C	1		1	1	1	1	0.5769	0.963	1	0.8333	1	1	1	1	0.8889	1	1	1											1		1	1	0.875	0.9583	1		0.9583	1	1	1	1	0.8333		1
CENTRAL NERVOUS SYSTEM	Unclassified	KNS60	0.9062		1	1	1	1	0.3684	0.7288	0.7667	1	1	1	1	1	1	1	1	1	0.8718	0.8718	0.7692	0.5128		0.5128		0	0	0	0.8991	0	0.8991	0.5229	0.8333	0.8788	0.8485		0.8462	1	1	0.8726	0.8375	0.8	0.5	0.8	1	1	1
CENTRAL NERVOUS SYSTEM	Unclassified	M059K	1	0.9286	1	0.7451	0.7451	0.72	0.375	0.5932	0	0.35	0	1			1		0.3846	1	0.3462	0.3462	0.3462	0.8077	0.9412	0.3462	0.8889	1	0.1429	1	0.7053	1	0.4656	0.4635	0.84	0.8356	0.84		0.4267	0.8333	0.5909	0.7568	0.3056	0.3919		0.2958
CENTRAL NERVOUS SYSTEM	Unclassified	NMCG1	0.8889	1	0.7222	1	1	0.8333	0.6	1	1	1	0.9286	0.9286			1		1	1	1	1	1	1		1					1		1	1	1	1	1		0.75	1	1	1	1	1		0.9688
CENTRAL NERVOUS SYSTEM	Unclassified	SF126	0.8229		0.9271	1	1	1	0.7692	1							1		1	1	1	1	1	1		1					1		1	1	0.9524	1	1		0.619	1	1	1	1	0.7843		0.7059
CENTRAL NERVOUS SYSTEM	Unclassified	SF268	1	1	1	1	1	1	0.0714	1	1	1	0	1			1		1	0	1	0.3077	1	1		1					1		1	1	0.6842	1	1		0.6711	1	1	0.5789	0.9828	1		0.569
CENTRAL NERVOUS SYSTEM	Unclassified	SF539									1	1	1	1			1		1	0.9333	1	1	1	1		1					1		1	1	1	1	1		0.0323			1	1	1	1	1	1	1
CENTRAL NERVOUS SYSTEM	Unclassified	SNB75	1	1	1	1	0.7778	1	0.5714	0.5405	1	1	1	1	1	1	1	1	0.8378	0.6842	1	0.0345	1	1		0.0345		0	0	1	0	1	0	0	0.5946	1	0.8421		0.3684	0.2188	0.7419	0.8397	0.8397	1	1	0.6846	1	1
CENTRAL NERVOUS SYSTEM	Unclassified	SNU1105	0.75		0.64	0.48	0.4	0.76	0.5	0.4615	0.2857	1	0.9286	1	1	1	1	1	0.7	0.6364	0.7308	0.6923	0.3077	0.7308		0.3077					0.5385		0.4074	0.3704	1	1	1		1	0.2632	0.7895	0.9565	1	1		1
CENTRAL NERVOUS SYSTEM	Unclassified	SNU201	0.6667	1	0.7059	0.1111	0.5556	0.6667			0.04	0.7308	0.9231	0.9231	0.4286	0.8571	0.8182	0.5714	1	0.1818					0		1	1	0	1	0.5556	1	0.25	0.2444	0.84	0.7647	0.9423		0.4706	0.9868	0.8533	0.9767	0.8605	0.7442		0.4762
CENTRAL NERVOUS SYSTEM	Unclassified	SNU489	1		0.3	1	0.3	0.3	0.3684	0.1081		1	1	1																	1		0.8824	0.8824	0.6444	0.6444	0.7391		0.6667	1	1	1	1	1		1
CENTRAL NERVOUS SYSTEM	Unclassified	SNU626	1	0.6	1	1	1	0.9655	0.9367	0.988	1	0.5	1	1	0.5556	0.5556	1	0.5556	0.3889	0.8889	1	1	1	1	1	0.8974	1				0.8875		0.8861	0.8875	0.94	0.9375	1		1	0.907	0.9767	0.9012	1	0.9012		0.9383			0
CENTRAL NERVOUS SYSTEM	Unclassified	SNU738	1		1	1	0.8793	1	1	1	1	1	1	1	1	1	1	1	1	1	1	1	1	0.9545		0.7727					1		0.75	1	1	1	1		0.4333	0.6829	0.8537	1	1	1	0.875	1	0.25	0.25
CENTRAL NERVOUS SYSTEM	Unclassified	SW1088	0.2941		0.7647	1	0.5882	1	0.7917	0.76	1	1	0.8095	0.619	1	1	1	1	1	1	1	1	1	1		1					0.3333		0.3333	0.3333	1	0.8788	0.9118		0.5	0.8421	1	0.8182	0.6364	0.6364		0.8182			0.9
CENTRAL NERVOUS SYSTEM	Unclassified	TM31	0.15		0.65	0.65	0.35	1	0	0.7368							1		0.8571	1	1	1	1	1		0.6					0.85		0.65	0.65	1	0.8125	0.25		0.375	1	0.4211	1	1	1		0.9286
CENTRAL NERVOUS SYSTEM	Unclassified	U118MG	0.95		0.95	0.9524	1	0.9048	0.4348	0.625	0.8	0.8	1	1	0.6923	0.7692	1	0.8462	0.4737	0.35	1	1	1	1		1					0.5		0.9	1	0.9091	0.9091	0.9091		0.8182	1	1	0.875	0.875	0.875		0.8571
CENTRAL NERVOUS SYSTEM	Unclassified	YH13	1		0.8286	0.8611	0.9722	0.9722	0.8824	0.9474							1		0.8571	0.4286	0.96	0.84	0.9615	0.9615		0.6154					1		0.973	1	0.9333	0.8571	0.7333		0.6	0.8889	1	1	1	0.7619		1
CENTRAL NERVOUS SYSTEM	Unclassified	YKG1	0.8732		0.8732	0.9155	0.8873	0.8857	0.3235	0.3188	0.6667	0.6667	0.6667	0.8333			1		1	0.8	0.8519	1	1	1		0.6296					0.4762		0.3333	0.4762	0.6471	0.7059	0.7879	0.4444	0.4706	0.871	0.8182	0.8889	0.6667	0.3333		0.0741
ENDOMETRIUM	WT MAE	MFE296	0.9524		1	0.7619	0.8095	0.9524	0.5152	0.7576							0.9231		0.7692	0.5	0.9286	0.8571	0.7857	1		0.9286									0.8333	1	1		0.4167	0.8	0.875	0.8889	1	1		0.7778
ENDOMETRIUM	Unclassified	COLO684	0.875		1	1	0.9583	0.8696	0.8438	0.7188							1		1	1	1	1	1	1		1					0.9474		0.9474	0.9474	1	1	1		0.9062	1	0.75	0.8947	0.9	1		1
ENDOMETRIUM	Unclassified	EFE184	1		1	1	1	1	0.8333	1	0.375	1	1	1							1	1	1	1		0.6154					1		1	0.1429	1	1	1		1	1	1	0.8696	1	1		0.9565
ENDOMETRIUM	Unclassified	EN	1		0.7727	1	1	1	1	1							1		1	0.7692	0.9412	1	1	1		0.9706		1	1	1	0.9714	1	0.9714	0.9714	1	0.9706	0.9706		0.7429	1	1	0.7059	1	1		1
ENDOMETRIUM	Unclassified	ESS1	1	1	1	1	1	1	0.6226	0.7593	1	1	1	1	1	1	1	1	1	0.6458	0.2963	1	1	1	1	0.2963	1				0.3333		0.3636	0.3636	1	0.9744	0.6154		0.3421	0.4706	0.5882	0.8235	0.7353	1		0.5588
ENDOMETRIUM	Unclassified	HEC108	1		1	1	1	1	1	1							1		1	1	1	1	0.9836	0.9836		1		1	1	1	0.9565	1	0.9767	0.9556	0.9861	1	1		1	1	1	0.7708	1	1		0.8125			1
ENDOMETRIUM	Unclassified	HEC151	1	1	0.125	1	0.875	0	0.7333	0.7333					1	1	1	1	1	1	1	1	1	1		1					1		1	1	1	0.1538	1	1	0.9231	1	1	0.8871	0.871	0.7742	1	1	1	1	1
ENDOMETRIUM	Unclassified	HEC1A	1		1	1	1	1	0.2		1	1	1	1	1	1	1	1	1	0.7647	1	1	1	1		1					1		1	0.4	1	1	0.7895		0.6842	0.5588	1	1	1	1		0.4091
ENDOMETRIUM	Unclassified	HEC1B	1		0.973	1	0.9762	0.8537	0.48	1							1		0.5	0.5	1	0.5714	1	1	1	1	0								0.4286	0.7619	0.4545		0.4762	0.3889	1	1	1	1		0.9828
ENDOMETRIUM	Unclassified	HEC251	1		1	1	1	1	0.9333	1	1	1	1	1	0.8571	1	1	1	1	1	1	1	1	1		1					1		1	0.65	0.8438	1	1		1	1	1	0.9091	0.9091	0.9091		0.1
ENDOMETRIUM	Unclassified	HEC265	1	1	1	0.3636	1	0.9545	0.3878	0.6346	1	1	1	1							1	0.7333	1	1		1					1		0.6667	1	0.9889	0.9111	0.9775		0.9663	0.9194	1	1	1	0.9722		0.4167
ENDOMETRIUM	Unclassified	HEC50B	1		1	1	1	0.6897	0.631	0.7816	0.5581	1	1	0.907	1	1		1			1	1	1	1	1	1	1	1	1	1	1	1	1	1	0.9412	0.9412	0.7059		0.7059	1	0.8571	1	0.9783	0.9783		0.9783			0
ENDOMETRIUM	Unclassified	HEC59	1		1	1	0.8571	0.8293	0.94	1							1		0.8462	0.2308	0.8125	0.6875	0.8125	0.75		0.5					0.3269		0.4038	0.5	0.4091	0.5227	0.3333		0.3111	0.3095	0.3333	0.4815	0.4444	0.4444		0.4444
ENDOMETRIUM	Unclassified	HEC6	1	1	1	1	0.68	1	1	0.9697					1	0		1							1		1				1		1	0.9688	1	1	1		1	0.9615	1	1	1	1		0.6667
ENDOMETRIUM	Unclassified	JHUEM2	0.0833		1	1	0.0909	1							1	0.3333	0.5	0.8333	0.6429	0.3571	0	1	0	1		1					1		0.6522	0.3478	0.3333	0.3333	0.6667		1	0.1765	0.1667	0.4545	0.6364	0.4		0.5455
ENDOMETRIUM	Unclassified	JHUEM3	0.8276		0.8276	0.7241	0.7241	0.8621	0.7222	0.973							1		1	0.8	0.8421	1	1	0.8947		1					1		0.8889	0.8889	0.6111	0.9412	0.3889	0.75	0.2632	0.8824	0.75	0.4286	0.7143	0.5		0.2857
ENDOMETRIUM	Unclassified	JHUEM7							0.9677	0.9688	1	1	1	1	1	1	1	1	1	1	1	1	1	1		1					1		1	1	1	1	1		0			1	1	1		1
ENDOMETRIUM	Unclassified	RL952	1		1	0.9259	1	1	0.4	1	1	1	1	1							1	1	1	1		1					1		1	1	0.8696	1	1		0.913	1	1	0.9375	0.3125	0.8125		0.8125
ENDOMETRIUM	Unclassified	SNGM	1		1	1	0.9524	1	0.8182	1	1	0	1	1																										1	1
ENDOMETRIUM	Unclassified	SNU1077	1		1	1	1	1									1		1	1								0.5185	0.5185	1	1	1	1	1	1	1	1		0.9167
ENDOMETRIUM	Unclassified	SNU685	0.375		0.5902	0.2	0.1538	0.6308	0.0299	0.7571					0	0.3333	0.2174	0.75	0.25	0.2381	0.84	0.8824	0.4314	0.6346		0.28					0.3929		0.3103	0.3793	1	1	0.5714		0	0.2182	0.2281	0.4737	0.4474	0.2105	0	0.1389	0	0
ENDOMETRIUM	Unclassified	TEN	1		0.9574	0.9787	0.7872	0.9333	0.3939	0.9444	0.6667	1	1	1	0.4	0.6	0.9474	1	0.7222	0.6471	0.8333	0.625	0.7083	0.7083		0.5833					1		0.7742	1	0.7308	0.6538	0.7037		0.8214	1	1	1	0.871	0.7812		0.5938
HAEMATOPOIETIC AND LYMPHOID	WT BAE	DB							1	1	1	1	1	1	1	1	1	1	1	1											0.3333		0.6667	0.6667	0	0.1429	1		0.4444	0.5	0.5833	0.7143	0.3333	0.4667		0.0667
HAEMATOPOIETIC AND LYMPHOID	WT BAE	MONOMAC1	0.9429		1	1	1	0.9714	1	1	1	1	1	0.4	0.6667	1	1	0.8	1	1	1	1	1	1		1					0.9167		1	1	0.9474	1	1		0.7895	1	1	1	1	1		1
HAEMATOPOIETIC AND LYMPHOID	WT BAE	REC1	1		0.9556	1	0.9699	1	1	0.9153							1		0.9355	0.9667	1	1	1	1		1		1	1	1	0.8596	1	1	0.9828	1	1	0.9479		0.7604	1	1	0.9559	0.9851	0.9855		1
HAEMATOPOIETIC AND LYMPHOID	WT MAE	KMS11	1		1	1	0.96	1	0.6429	1	1	1	1	1			1		0.9	0.8889	1	1	1	1		1					1		1	1	1	0.9688	0.9697		0.9688	0.9744	0.9744	1	1	1		0.9762
HAEMATOPOIETIC AND LYMPHOID	WT MAE	MM1S	1			1	1	1	0.9773	0.9565	0.05	1	0.85	1			1		1	0.8333	0.8667	0.6364	1	1		1					0.9333		0.8125	0.8125	1	0.8846	0.9583		0.1923	1	0.6364	1	0.5714	1		1			0.1429
HAEMATOPOIETIC AND LYMPHOID	WT MAE	RPMI8226	1		1	0.88	1	1	0.878	0.9524	1	1	1	1			1		0.75	1	0.8889	0.8333	0.9444	0.9444	1	0.9412	1				0.8947		0.9737	0.9737	0.8636	1	0.6364	1	0.4091	1	0.9167	0.6786	0.6786	0.7143		0.1786
HAEMATOPOIETIC AND LYMPHOID	Unclassified	697		1																	1	1	1	1		1					1		1	1	1	1	1		1
HAEMATOPOIETIC AND LYMPHOID	Unclassified	A3KAW	0.2		0.16	0.04	0.04	0.16	0.1	0.0909	0	0	0	0	0.1538	0.1538	0.0769	0.1667	0.08	0.125	0.0833	0.4583	0.0417	0.0833		0.0455					0.6316		0.1	0.0952	0.3077	0.3077	0.2308		0.2308	0.4444	0.4	0	0	0		0			0
HAEMATOPOIETIC AND LYMPHOID	Unclassified	A4FUK	0.9286		0.3846	0.5714	0.7143	0.5714	0.8113	0.7547					0.8333	0.8333	1	1	0.8095	0.9048	1	0.9167	1	1		0.9167		0.75	0.125	1	0.913	0.125	0.8696	0.6522	0.6667	0.8333	0.8333		0.7917	0.9167	1	0.8837	0.6889	0.4222		0.5227
HAEMATOPOIETIC AND LYMPHOID	Unclassified	ALLSIL	0.9787		0.9778	0.9783	0.9787	0.9783	1	1	1	1	1	1			1		1	0.1818											1		1	1	1	0.9024	1		1	0.871	0.9677	1	1	1		1
HAEMATOPOIETIC AND LYMPHOID	Unclassified	AML193	0.85		0.9873	1	0.9875	1	1	1							0.2222		0	0	0.6667	0.6667	0.6667	0.6667		0.6667					0.3023		0.3333	0.3256	0.5614	0.566	0.5517		0.5517	0.5758	0.5821	0.6	0.6	0.65		0.55
HAEMATOPOIETIC AND LYMPHOID	Unclassified	AMO1	0.7111		0.8889	0.8696	0.7111	0.7174	1	0.8	0.65	0.65	0.65	0.9	0.6429	0.6429	0.75	0.6429	0.75	0.75	0.5263	0.5263	0	0		0					0		0	0.2727	0.32	0.3636	0.32		0.32	0.6452	0.8438
HAEMATOPOIETIC AND LYMPHOID	Unclassified	BCP1	0.0857		0.0882	0.0556	0.1667	0.0833	0.0556	0							0.1538		0	0.1538	0.0667	0.0667	0.0667	0.0667		0.0667		0	0	0	0.16	0	0.16	0.24	0.1364	0.1429	0.1667		0.2083	0.0769	0.0741	0	0.0714	0.0385		0.0741
HAEMATOPOIETIC AND LYMPHOID	Unclassified	BDCM	0.8571		1	0.8571	1	1	0	0	1	1	0.2	1			1		1	1								1	0.5	1	0.6923	1	0.3846	1	0.8333	1	1		0.5	0.2619	0.093	0.375	0	0		0
HAEMATOPOIETIC AND LYMPHOID	Unclassified	BL41	1	1	1	0.9692	1	1	1	1	1	1	1	1	1	1	1	1	1	0.7895	1	1	1	1	1	0.8065	1	1	1	1	1	1	0.7353	1	0.5926	0.7778	1		0.8148	0.963	0.7188	0.6515	0.4265	0.4265	0.1111	0.4091	0.1111	0.1111	0
HAEMATOPOIETIC AND LYMPHOID	Unclassified	BL70	1		1	1	1	1	1	0.7333					0.9333	1	1	1	1	0.85	1	1	1	1		1		0.6667	1	1	1	1	1	1	0.84	1	1		0.84	0.875	0.375	0.4615	0.025	0.175		0.175
HAEMATOPOIETIC AND LYMPHOID	Unclassified	BV173	1		1	0.9608	1	1	1	0.7692	1	0.6471	0.9412	0.9412	1	1	1	1	1	0.8125	1	1	1	1		1					1		1	0.8824	1	0.84	0.7308		0.6154	1	1	0.9333	1	1		1
HAEMATOPOIETIC AND LYMPHOID	Unclassified	CA46	1		1	1	1	1	1	1	1	1	1	1																					1	1	0.9167		1	1	1	1	1	1		1
HAEMATOPOIETIC AND LYMPHOID	Unclassified	CI1	0.931		0.7241	0.8571	0.8276	0.931	0.9	0.9677	1	0.9474	1	1	1	1	1	1	1	0.9286	1	1	0.9091	1		1					0.6579		1	1	1	0.9697	1		0.6875	0.963	0.963	0.9583	0.8333	1		0.96			0.8
HAEMATOPOIETIC AND LYMPHOID	Unclassified	CMK	0.95	0.4	0.8983	1	0.9667	1	0.6837	0.7647	0.4615	1	1	1	1	0.9231	0.9583	1	1	1	0.8824	0.8889	0.8889	0.8889		0.4118					0.8448		0.8421	0.8448	1	1	0.8148		0.7407	0.7586	0.75	1	0.6739	1	1	0.7333	1	1	0.2
HAEMATOPOIETIC AND LYMPHOID	Unclassified	CMLT1	1		1	1	1	1	1	1							1		1	1											1		1	1						1	1	1	1	1	1	1
HAEMATOPOIETIC AND LYMPHOID	Unclassified	DAUDI	1		1	1	0.9474	1	0.9359	1					1	1	1	1	1	1	1	1	1	0.9762		0.9524					1		1	1	1	1	1	1	1	1	0.92	0.8889	1	0.9259		0.8889
HAEMATOPOIETIC AND LYMPHOID	Unclassified	DND41	1		1	1	1	1	0.75	1	1	1	1	1			0.9375		1	1	1	0.9259	0.963	0.8889		0.9259					0.9412		0.8824	0.9412	0.96	1	1	0.9091	0.64	1		0.875	1	1		0.75
HAEMATOPOIETIC AND LYMPHOID	Unclassified	DOHH2	1		1	0.8333	1	1	1	1											1	1	1	1		1					1		1	1	1	1	0.5833		0.1667	1	1	0.2727	0	0.5455		0
HAEMATOPOIETIC AND LYMPHOID	Unclassified	EB1	1		1	1	1	1			1	1	1	1	1	1	1	1	1	1	1	1	1	1		1									0.9167	0.9167	1		0.9167	1	1	1	1	1		1
HAEMATOPOIETIC AND LYMPHOID	Unclassified	EHEB	0.2571	0	0.4	0.7647	1	1	0.2059	0.2958							1		0	0.6111	0.1579	1	1	1	0	1	1				0.6571		0.6571	0.6286	0.4	0.4167	0.3704		0.5926	0.6452	1	0.7179	0.3	0.05	0	0.25	0.3333	0.3333
HAEMATOPOIETIC AND LYMPHOID	Unclassified	EJM	1		1	1	1	1	1	1					1	1	0.9286	1	1	1	1	0.7917	0.8333	1		0.7083					1		1	0.4737	0.6304	0.5116	0.4348		0.4783	0.32	0.84	0.2381	0.5238	0.8571		0.1			0
HAEMATOPOIETIC AND LYMPHOID	Unclassified	EM2	1		0.96	0.68	1	1	1	1	0.9231	1	1	1																	1		1	1						1	1	1	1	1		0.75
HAEMATOPOIETIC AND LYMPHOID	Unclassified	EOL1	1		1	1	0.8333	1	1	1																		1	1	1	1	1	0.9091	1						0.9091	0.9091
HAEMATOPOIETIC AND LYMPHOID	Unclassified	F36P	0.64		0.88	0.96	0.56	0.7083	0.2941	0.3333							0.8889		0.875	0.75	1	1	0.7143	1		0.7143					0.875		0.25	0.25						0.95	0.75	1	0.6	0.8		1
HAEMATOPOIETIC AND LYMPHOID	Unclassified	GA10	1	1	1	1	1	1	0.88	1	1	1	1	1	0.7083	0.56	0.5556	0.44	0.3333	0.5	0.9583	0.9583	0.75	0.7826		0		0	0.5	1	0.7619	0.5	0.5238	0.7619	0	0	0.0455		0.1364	0.1	0.2	0.5122	0.2927	0.1463	0	0.1707	0.4286	0
HAEMATOPOIETIC AND LYMPHOID	Unclassified	GDM1	0.9919		0.9903	0.7984	0.9839	0.9919	0.9884	1	0.7143	1	1	1	1	1	0.92	1	1	0.8367	0.8023	0.9884	1	1		1					1		1	1	1	0.9568	0.9938		1	0.9583	1	1	1	1	1	1	1	1	0.4286
HAEMATOPOIETIC AND LYMPHOID	Unclassified	GRANTA519	1		1	1	1	1	0.9062	1											1	1	1	1		0.5926					0.96		1	1	0.125	0.125	0		0	0.0455	0.8261	0.2195	0.1667	0.0476		0.2
HAEMATOPOIETIC AND LYMPHOID	Unclassified	HDLM2	0.92		0.9492	1	0.962	0.9103	0.5056	0.7976	0.6667				0.9231	1	1	1	1	0.9231	0.9583	0.9167	0.8958	0.9792	1	0.9556	0				0.9355		0.8387	0.9375	0.875	1	1	1	0.9032	0.8667	0.963	0.9333	1	0.9		0.8519
HAEMATOPOIETIC AND LYMPHOID	Unclassified	HDMYZ	0.8		1	1	1	0.9333	0.9111	0.9333							0.9565		0.8696	0.7826	1	0.9474	0.9474	0.7368		0.8947					0.95		1	0.9474	0.9524	0.9474	1		0.9048	0.9062	1	0.8077	0.963	1		0.963
HAEMATOPOIETIC AND LYMPHOID	Unclassified	HEL															1		1	0.7143					0.75		0.3846								0.8125	0.9375	0.875	0.6	0.625	1		1	0.6667	0.8333		0
HAEMATOPOIETIC AND LYMPHOID	Unclassified	HEL9217	1		1	1	1	0.8571	0.1176	0.697	1	1	1	1	1	1		1			0.75	0.9	0.35	1		0.5263		1	1	1	0.6364	1	0.1818	0.1818	1	0.725	0.9512		0.2195	0.875	0.8571	0.7397	1	0.9865		0.6528
HAEMATOPOIETIC AND LYMPHOID	Unclassified	HH	0.65		1	1	1	1	1	1	1	1	1	1							1	1	1	1	1	1	0.9	1	1	1	1	1	1	1	1	0.9091	1		1	0.9048	1	0.9167	0.9167	0.9167		0.6944
HAEMATOPOIETIC AND LYMPHOID	Unclassified	HL60	0.8372		0.9767	0.6512	0.8571	0.907	0.58	0.4118	0.4545	0.9545	0.7273	0.8636	0.0833	0	0.1622	0	0.4118	0.2432	0.4615	0.4615	0.1538	0.5385		0.1538					0.129		0.2667	0.1613	0.0833	0.3043	0.4583		0	0.04	0.28	0	0.3333	0.2		0.1
HAEMATOPOIETIC AND LYMPHOID	Unclassified	HPBALL							0.7857	1							1		1	1											1		1	1	1	1	1		0.2667	1	0.9375	1	1	1		1
HAEMATOPOIETIC AND LYMPHOID	Unclassified	HS611T	1		1	1	0	1																											1	1	1		1	1	1	1	1	1		1			0
HAEMATOPOIETIC AND LYMPHOID	Unclassified	HS616T	0.7895		0.8947	0.9474	0.6316	0.7368	0.9	0.85											0.9286	1	0.7857	1		1					0.9091		0.875	0.9697	0.8846	0.9583	0.9231		0.8077	0.7273	0.2647	0.84	0.32	1		0.92
HAEMATOPOIETIC AND LYMPHOID	Unclassified	HS751T	0.8788		0.7273	0.8182	0.7879	0.7879	0.4231	0.5556	1	0.6667	1	1			1		0.6364	0.5455	0.9667	0.9333	0.9333	1		0.2667					0.8519		0.8519	0.9259	0.8654	0.86	0.8269		0.7308	0.9524	0.9048	0.9167	0.2083	0.375		0.25
HAEMATOPOIETIC AND LYMPHOID	Unclassified	HT	1		1	1	1	0.9848	1	1											1	1	1	1	1	1	1	1	1	1	1	1	1	1	1	1	1		0.9286	0.7647	0.6786	0.8	0.52	0.64		0.7143
HAEMATOPOIETIC AND LYMPHOID	Unclassified	HUT102	1	1	1	1	1	0.8864	0.9118	0.9118							1		1	1	1	1	1	1		1		1	1	1	1	1	1	1						1	1	1	1	1		1
HAEMATOPOIETIC AND LYMPHOID	Unclassified	HUT78	0.8889		0.8889	0.6667	0.8889	0.8519	0.9545	1					1	0.3333	1	1	1	0.8	1	1	1	0.7647		0.8235					1		1	1						1	1	1	1	0.8889		1
HAEMATOPOIETIC AND LYMPHOID	Unclassified	JEKO1	1		0.8679	1	1	1	0.9756	1							1		1	0.8	1	0.9474	1	1		1					1		1	0.7812	1	1	0.7619		0.7619	1	0.8621	0.9333	0.9333	0.6		0.2
HAEMATOPOIETIC AND LYMPHOID	Unclassified	JK1	1		1	1	1	1	0.9412	1	1	1	0.8889	1	1	1	1	1	1	1	1	1	1	1		1					1		1	1	1	1	1		0	1	0.5172	0.7647	0.9706	1		0.4706
HAEMATOPOIETIC AND LYMPHOID	Unclassified	JM1	1		1	0.9623	1	0.9808	1	1	1	1	0.913	1			1		1	1	1	1	1	1		0.9167					0.9714		1	1	0.96	1	0.9231		1	0.7556	1	0.6897	1	0.8621		0.8276
HAEMATOPOIETIC AND LYMPHOID	Unclassified	JURKAT		1													1		1	1											1		0.038	0.0349	1	1	1		0	1	1	0.4848	1	1		0.4848
HAEMATOPOIETIC AND LYMPHOID	Unclassified	JURLMK1	0.9524		0.9524	0.7857	0.881	0.9524	0.8654	0.9231	1	1	0.8	0.9			1		0.8	1	1	0.8571	0.6571	0.8286	1	0.6857	1	1	1	1	0.7368	1	0.7895	0.8649	1	1	1		0.6522	0.9677	0.9677	1	1	0.9556		1
HAEMATOPOIETIC AND LYMPHOID	Unclassified	JVM2							1	0.9444							1		0.6	1											0.6154		1	0.6154	0.5	1	0.5		0.5	1	1	1	0.875	0.875		0.875
HAEMATOPOIETIC AND LYMPHOID	Unclassified	JVM3
HAEMATOPOIETIC AND LYMPHOID	Unclassified	K562	0		0.9954	1	0.9909	1			1	1	1	0
HAEMATOPOIETIC AND LYMPHOID	Unclassified	KARPAS422	1		0.9825	1	1	1	1	1	1	1	0.9333	1	1	1	1	1	1	1	1	0.9565	0.9565	0.9565		0.9565		1	1	1	0.96	1	0.96	0.96	0.9643	1	1	1	1	1	1	0.875	0.425	0.425		0.125			0.625
HAEMATOPOIETIC AND LYMPHOID	Unclassified	KASUMI2	1		0.7143	1	1	1	1	1	1	1	1	1							0.96	0.96	0.96	0.96		0.96					1		1	1	0.8974	1	1		1	1	1	1	1	1	1	1	1	1
HAEMATOPOIETIC AND LYMPHOID	Unclassified	KASUMI6	0.3333		0.5	0.3333	0.5	0.3333	1	1					0.8333	1	0.8	0.8333	1	0.8667	1	0.8889	1	1		0.8889					0.3469		0.9796	0.5102	0.8571	1	1		1	1	0.5417	0.2	0.2	0.7		0.2105
HAEMATOPOIETIC AND LYMPHOID	Unclassified	KCL22							1	1
HAEMATOPOIETIC AND LYMPHOID	Unclassified	KG1	1		1	1	1	1	1	1					1	1	1	1	1	1					1		1								1	1	1		0.9444	1	1	1	1	1		0.9688
HAEMATOPOIETIC AND LYMPHOID	Unclassified	KHM1B	1		1	1	0.95	0.45	0.1429	1	1	1	0.8889	1			0.875		0.875	0.875	0.8947	1	1	1	0.8333	0.5263	0.6667				0.6667		0.9583	0.7917	0.8615	0.9697	0.9848	0.8571	0.8939	1	1	0.9811	0.5849	0.9245	0	0.0755	0.3333	0.3333
HAEMATOPOIETIC AND LYMPHOID	Unclassified	KIJK																			0	1	1	0.9945		1
HAEMATOPOIETIC AND LYMPHOID	Unclassified	KMH2	0.3529		0.5517	0.4412	0.7059	0.9412	0.4737	0.5					0.8	0.6	1	0.6	1	0.5789	1	0.9412	0.9412	1		1					1		0.7	0.8	1	1	1		0.96	0.875	1	1	0.4737	0.4737		0.3529
HAEMATOPOIETIC AND LYMPHOID	Unclassified	KMM1	0.0357		0.0541	0.0708	0.0708	0.0177	0.0494	0.0575	0	0	0	0	0	0	0	0	0	0	0	0	0	0		0					0.1053		0.0811	0	0.0278	0.0312	0.0286		0.0278	0	0	0.0345	0.0345	0.0345		0.0345
HAEMATOPOIETIC AND LYMPHOID	Unclassified	KMS12BM							0.9915	1											1	1	0	1		1
HAEMATOPOIETIC AND LYMPHOID	Unclassified	KMS21BM													0	0		0			0	0.1	0.1111	0.1		0					0		0	0	0	0	0		0	0.0714	0.0714	0	0	0		0
HAEMATOPOIETIC AND LYMPHOID	Unclassified	KMS27	1		1	1	1	1	1	1											1	1	0.8235	1		1					1		1	1	1	1	1		1	0.8571	1	1	1	1		0.7222
HAEMATOPOIETIC AND LYMPHOID	Unclassified	KMS28BM		1					1	1	1	1	1	1	1	1		1			1	1	1	1		1					1		1	1	1	1	1		0.7273			0.9429	0.8857	1		0.6857
HAEMATOPOIETIC AND LYMPHOID	Unclassified	KMS34																																	1	1	1		1			1	1	1		1
HAEMATOPOIETIC AND LYMPHOID	Unclassified	KO52	1		1	1	1	1	1	1							1		0.7059	1	1	1	1	0.3182		1		1	1	1	1	1	0.8571	1	1	1	1		0.7188
HAEMATOPOIETIC AND LYMPHOID	Unclassified	KOPN8	1		1	1	1	1	1	1															1		1				1		1	1	1	1	1		1	1	0.9722	1	1	1		1
HAEMATOPOIETIC AND LYMPHOID	Unclassified	KU812	0.9474		0.9474	0.9444	0.9474	0.8947	1	1	1	1	0.8333	0.5			0.9032		1	1	0.8182	0.8636	0.9545	0.9545	1	0.9545	0.4444	1	1	1	0.8125	1	0.9688	0.9688	0.9286	1	1	0.5714	0.8571	1		1	0.9091	1		1
HAEMATOPOIETIC AND LYMPHOID	Unclassified	KYO1		1					0	1					1	1		1							1		0				1		1	1	1	1	1		1	1	1	0.125	1	1		1
HAEMATOPOIETIC AND LYMPHOID	Unclassified	L1236	1		0.1	1	1	0.9	0.8	1												1	0.8	1		1					0.7556		0.9778	0.6444	1	1	0.9706		1	0.8077	1	1	1	1		1			1
HAEMATOPOIETIC AND LYMPHOID	Unclassified	L363	0	0.1667	0	0	0	0	0	0	0	0	0	0	0.4286	0.2857	0	0.2857	0.1064	0	0.0455	0.0455	0.0455	0.0455		0.0455					0		0	0	0	0.2222	0		0	0.125	0.25	0	0	0	0	0	0	0
HAEMATOPOIETIC AND LYMPHOID	Unclassified	L428	0.9773		1	0.9318	0.7111	0.8889	0.825	1							0.9286		0.931	0.7241	0.8846	1	1	1		1					0.9091		0.9091	0.9091	1	0.9474	1		0.9474	0.95	0.85	1	1	0.9375		0.875
HAEMATOPOIETIC AND LYMPHOID	Unclassified	L540	1		0.9767	0.9815	0.9444	0.9444	0.931	0.9828	0.8889	1	0.7778	1			0.8333		1	1	0.9524	0.8095	0.85	1		0.85					1		1	0.5714	0.7778	1	1		1	0.7895	0.9444	1	1	1		1
HAEMATOPOIETIC AND LYMPHOID	Unclassified	LAMA84	1		1	1	0.8286	0.9429	1	1	1	0.9167	0.9167	1	0.5833	0.8333	1	0.9091	1	0.625	1	0.92	1	1		0.92					0.95		0.975	0.925	0.9149	1	0.8723		0.617	0.9211	0.9737	1	0.8974	1	0.8333	0.875	1	1	0.3333
HAEMATOPOIETIC AND LYMPHOID	Unclassified	LOUCY	0.9388		0.9375	1	1	1	1	1	1	1	1	0.9375	0.8889	1	0.9167	0.75	0.75	0.9167	0.9318	1	0.8409	1		1					0.8182		1	1	1	1	0.9412	1	1	0.9583	1	0.7857	1	1		1
HAEMATOPOIETIC AND LYMPHOID	Unclassified	LP1	0		0	0	0	0	0	0	0	0	0	0	0	0	0	0	0	0	0	0	0	0		0					0.0909		0	0	0.1077	0.1167	0.0299		0.1493	0	0	0	0	0		0
HAEMATOPOIETIC AND LYMPHOID	Unclassified	M07E	1	1	0.8571	0.7143	0.5714	0.8571	0.0909	1					0.3333	1		1			0.7	1	1	1		1					0.55		0.9	0.85	1	1	1		1	1	1	1	1	0.95		0.75
HAEMATOPOIETIC AND LYMPHOID	Unclassified	ME1	0.9444		0.8889	1	1	1	0.9565	0.8261	1	1	1	1			0.92		0.92	0.96	1	0.875	1	0.8125		0.9375					0.96		0.96	1	1	0.8182	1	1	0.9545	0.9167		0.8462	1	1		0.8462
HAEMATOPOIETIC AND LYMPHOID	Unclassified	MEG01
HAEMATOPOIETIC AND LYMPHOID	Unclassified	MHHCALL2									1				1	1	0.9286	0.8333	0.8571	0.9286	1	1	1	1	1	1	1								1	1	1		0.5306
HAEMATOPOIETIC AND LYMPHOID	Unclassified	MHHCALL3	1		1	1	1	1			1	1	1	1			1		1	1								1	1	1		1								1	1	1	1	1		1
HAEMATOPOIETIC AND LYMPHOID	Unclassified	MHHCALL4	1		1	1	1	1	1	1											1	1	1	1		1					1		0.9231	0.5385	1	0.7	1		1	1	1	1	1	1	1	1	1	1
HAEMATOPOIETIC AND LYMPHOID	Unclassified	MINO																																	0	0	0		0	0	0	0	0	0		0
HAEMATOPOIETIC AND LYMPHOID	Unclassified	MJ																							1		1								1	1	1		1	1	1	1	1	1		1
HAEMATOPOIETIC AND LYMPHOID	Unclassified	MOLM13	1		1	1	1	0.7895	1	1	1	1	1	1							1	1	1	1		1		1	1	1	1	1	0.7241	1	0.95	0.95	0.95		0.95	0.973	1	1	1	1		1			0
HAEMATOPOIETIC AND LYMPHOID	Unclassified	MOLM16	1		1	1	1	1	1	1																									1	1	1		0.7917	1	1	1	1	1		1
HAEMATOPOIETIC AND LYMPHOID	Unclassified	MOLM6	1		1	1	0.9333	1	0.8667	0.8387							1		1	1	1	0.9	1	1		1					1		1	0.8824	1	1	1		1	1	1	0.7	1	1		1
HAEMATOPOIETIC AND LYMPHOID	Unclassified	MOLP2	1	1	1	1	1	1	1	1	0.5	1	1	1			0.5862		0.5862	0.5862	1	1	1	1		1		1	1	1	0.7111	1	1	1	1	1	1		0.9615	0.9872	0.9872	1	0.6944	0.5278		1
HAEMATOPOIETIC AND LYMPHOID	Unclassified	MOLP8	1		1	1	1	1	1	1							1		1	1	1	1	1	1		1									1	1	1		1	0.8387	0.8387	1	1	0.6667		0.6667
HAEMATOPOIETIC AND LYMPHOID	Unclassified	MOLT13	1		1	1	1	0.9688	1	1					1	1	1	1	1	1	1	1	1	1		1									1	1	1		1	1	1	0.8846	1	1		1
HAEMATOPOIETIC AND LYMPHOID	Unclassified	MOLT16	0.7143		0.8571	0.8571	0.8571	0.4286	1	0.8235	1	0.6667	0.6667	1	1	1	0.9048	1	1	0.9524	1	1	1	1		1					0.9		0.9	0.9	0.6429	0.7857	0.8462	1	0.7857	0.7143		0.5455	0.9	1		0.5455
HAEMATOPOIETIC AND LYMPHOID	Unclassified	MOLT3	1		1	1	1	1	1	1							1		1	1								1	1	1		1			1	1	1		1	1	1	1	1	1		1
HAEMATOPOIETIC AND LYMPHOID	Unclassified	MONOMAC6
HAEMATOPOIETIC AND LYMPHOID	Unclassified	MOTN1	0.9915	1	0.9123	1	1	1	0.78	1	1	1	1	0.5769	1	1	0.98	1	0.86	0.2549	1	0.7949	1	1		0.9211					1		1	1	0.8167	1	0.9833		1	1	1	1	0.9706	0.8431	1	0.9798	1	1	0.6
HAEMATOPOIETIC AND LYMPHOID	Unclassified	NALM1	1		1	1	0.8571	0.8571	0.3333	0.9412											0.8	1	1	1		1					0.9		1	0.9	1	1	1		1	1	0.8889	1	1	1	1	1	1	1
HAEMATOPOIETIC AND LYMPHOID	Unclassified	NALM19	1		1	1	1	1	1	1							1		1	1	1	1	1	0.7812		1	1				1		1	1	1	1	1		0.8261	1	1	1	0.9524	0.95	1	0.9524	1	1
HAEMATOPOIETIC AND LYMPHOID	Unclassified	NALM6	1		0.8125	1	1	1	1	1	0.6	1	1	1			1		1	1	1	1	1	1		1		1	1	1	1	1	1	1	1	1	1		1	1	1
HAEMATOPOIETIC AND LYMPHOID	Unclassified	NAMALWA	1		1	0.9821	1	0.9455	1	1							0.9286		0.7143	0.9286	1	1	1	1	1	1	1				1		1	1	1	1	1		0.8889	0.9048	1	1	0.9167	0.9167		1
HAEMATOPOIETIC AND LYMPHOID	Unclassified	NB4	1		1	1	0.9808	1	0.9333	0.9783	0.875	0.875	0.875	0.875			1		0.9167	1	1	1	1	1		1		1	1	1	1	1	1	1	1	1	0.8095		0.6667	1	0.92	1	1	0.7667		1			0
HAEMATOPOIETIC AND LYMPHOID	Unclassified	NCIH929	0.9545		1	1	1	1	0.9655	1	0.8333	1	1	1			1		1	1	1	1	1	1		0.9091					0.8947		0.8947	0.8947	1	0.7778	0.6		0.9	1		1	1	0.9		0.5
HAEMATOPOIETIC AND LYMPHOID	Unclassified	NCO2	1		0.7879	0.697	1	1	0.9091	1	1	1	1	1			0.8261		1	0.8696											1		1	1	1	1	1	1	1	0.6429	0.5455	0.875	0.625	0.875		0.625
HAEMATOPOIETIC AND LYMPHOID	Unclassified	NOMO1	1	1	1	0.7857	1	1	1	1	1	1	1	1			1		1	1	1	0.9762	1	1		0.6905					1		1	1	1	1	1		1	0.8	1	1	1	1		1
HAEMATOPOIETIC AND LYMPHOID	Unclassified	NUDHL1	1		1	0	1	0	0.7143	1							1		1	1	1	1	1	1		1		0.9091	1	1	1	1	1	1	1	1	1	1	0.8235	0.9744	1	1	1	1		0.5938
HAEMATOPOIETIC AND LYMPHOID	Unclassified	NUDUL1	0.825		1	1	1	0.6341	1	1																					0.973		0.9744	0.9744	1	1	1		1	1	1	1	1	1		0.8462
HAEMATOPOIETIC AND LYMPHOID	Unclassified	OCIAML2	1		1	0.6774	1	1	1	0.6667	1	1	1	1			1		1	1															1	1	1		1			1	1	1		0.8571
HAEMATOPOIETIC AND LYMPHOID	Unclassified	OCIAML3	0.9625		1	0.8125	0.8875	1	0.8442	0.8701	1	1	1	1	1	1	1	1	0.963	0.8519	1	0.9459	1	1	1	1	1	1	1	1	0.9744	1	0.9487	1	1	1	0.8182		0.8182	0.9394	1	1	1	0.9615		0.8269
HAEMATOPOIETIC AND LYMPHOID	Unclassified	OCIAML5	0.9184	1	0.9796	0.9796	0.7959	0.9787	0.4043	0.9623	0.9444	1	1	1	0.8333	0.6111	0.76	0.5556	0.76	0.68	1	0.8571	0.8571	1		0.8571					0.913		1	1	1	1	0.9		0.6333	0.9783	0.9767	0.9583	0.9583	0.875		0.75
HAEMATOPOIETIC AND LYMPHOID	Unclassified	OCILY19	1	1	1	1	0.9825	1	0.7885	0.6538					1	1	1	1	0.95	0.6842	1	1	1	1		0.9667					0.9286		1	1	1	1	0.8148		0.3846	0.92	0.6	0.56	0.52	0.4	0.6667	0.4	0.1111	0
HAEMATOPOIETIC AND LYMPHOID	Unclassified	OCILY3	1		1	1	1	1	0.7963	1							1		1	1	1	1	0.625	1	1	1	1	1	1	1	1	1	1	1	1	1	1		1	1	1	1	1	1		1
HAEMATOPOIETIC AND LYMPHOID	Unclassified	OCIM1	0.8		0.8	0.65	0.8	0.8	0.8	1							0.7143		0.2857	0.7143	1	1	1	1		1					1		0.6471	0.9412	1	0.9	1		0.8333	0.9583	0.9574	0.8	1	1		0.8
HAEMATOPOIETIC AND LYMPHOID	Unclassified	OPM2	0.6591		0.8	1	0.6889	1	0.4545	0.4706	0.375	0.5	0.375	0.4286	1	1	1	1	0.6667	1	0.7143	0.7778	0.8889	1	0.3478	0.3714	0.0435				0.7692		0.6154	0.7692	0.7273	0.7727	0.697	1	0.4923	0.8571	0.9643	0.7719	0.6842	0.5965		0.5439
HAEMATOPOIETIC AND LYMPHOID	Unclassified	P12ICHIKAWA	0.8491		0.8654	0.8491	0.8113	0.7547	0.6406	0.5156	0.4	0.7	0.6	0.7	0.5	0.5	0.4583	0.5	0.5	0.3478	0.6471	0.5588	0.5588	0.6765		0.5588					0.7111		0.7111	0.7826	0.5143	0.5312	0.4571		0.4571	0.8095	0.75	0.5667	0.6	0.6		0.5			0
HAEMATOPOIETIC AND LYMPHOID	Unclassified	P31FUJ	1		1	0.8333	1	1	0.7	0.8667	1	1	1	1			1		0.9231	1	1	0.7727	1	1		0.8696					1		0.8529	0.6667	1	1	0.9545		0.9565	0.7778	1	1	0.9474	0.8947		0.8947
HAEMATOPOIETIC AND LYMPHOID	Unclassified	P3HR1	0.9545		1	1	0.9545	0.95	1	1	1	1	0.4615	1	1	1		1			0.9333	0.9333	0.9333	0.9333		0.9333					1		1	1	1	1	1		1			0.5714	1	1		1
HAEMATOPOIETIC AND LYMPHOID	Unclassified	PCM6	1		1	1	1	1									1		1	1											1		1	1	1	1	0		1			1	1	1		1
HAEMATOPOIETIC AND LYMPHOID	Unclassified	PEER	1		1	0.8182	1	0.9697	1	1					0.6	1		1																	1	1	1		1	1	1
HAEMATOPOIETIC AND LYMPHOID	Unclassified	PF382	1		1	1	1	1	1	0.7917	0.9062	1	1	1	0.875	1	1	0.875	1	1	1	1	1	1		1					0.8636		1	1	1	0.9677	1		0.7188	1	1	0.9375	1	1		0.875			0.3333
HAEMATOPOIETIC AND LYMPHOID	Unclassified	PFEIFFER	1		1	1	1	1	0.9	1	1	1	0.9333	1			1		0.8889	0.7778	1	0.8718	0.8974	0.8718		0.4872					1		1	0.9839	0.5405	0.7297	0.6216		0.5135	0	0.6897	0.3091	0.1964	0.3214		0.0536			0
HAEMATOPOIETIC AND LYMPHOID	Unclassified	PL21	1	1	0.8636	1	0.8636	1	0.6596	0.5625	1	1	1	1	1	1	1	1	1	1	1	1	1	1		0.4615					1		0.9091	0.5455	1	1	1		1	1	1	1	1	1		1
HAEMATOPOIETIC AND LYMPHOID	Unclassified	RAJI	1		1	1	1	1	0.7105	0.7105							0		1	1	1	1	1	1		1					1		1	1	0.75	1	1		1	0.8077	1	1	1	1		1
HAEMATOPOIETIC AND LYMPHOID	Unclassified	RCHACV	0.0333		0.0345	0.0333	0	0.0667	0	0	0	0	0	0	0.5455	0.5455	0.1429	0	0.0303	0											0.125		0.75	0.75	0	0	0		0	0.6667	0.2	0.4545	0.0909	0.4545	0.6	0.3636	0.6	0.6
HAEMATOPOIETIC AND LYMPHOID	Unclassified	REH	0.9688		1	0.9479	1	0.9167	0.8529	1	1	1	1	1	1	1	1	1	1	0.8571	1	1	1	0.7778		0.5556		1	1	1	1	1	1	1	1	1	0.9	0.9286	0.925	1	0.8947	1	1	0.96		1
HAEMATOPOIETIC AND LYMPHOID	Unclassified	RI1	1		1	1	1	1	1	1	1	0.5	1	1			0.8182		1	0.6667	1	1	1	1		1					1		1	1	1	1	1		0.4167	1	0.75	0.125	0.125	0.125		0.0667
HAEMATOPOIETIC AND LYMPHOID	Unclassified	RL	0.907		1	1	1	1	0.96	0.52	0.3	1	0.9	1			1		1	1					1		1				1		1	0.8333	1	1	1		1	1	1	1	1	1		1
HAEMATOPOIETIC AND LYMPHOID	Unclassified	RPMI8402	1		1	1	1	1	1	1	1	1	1	1			1		1	1	1	1	1	1		1					1		1	1	1	1	1		1	1	1	1	0.68	0.96		1
HAEMATOPOIETIC AND LYMPHOID	Unclassified	RS411	0.9583		0.3043	0.9583	0.9583	0.9583	1	1	1	1	1	1	1	1	1	1	1	0.9167	0.7647	1	1	1		1		1	1	1	1	1	1	0.9355	1	1	1		1	1	1	1	1	0.9444		0.9444			0
HAEMATOPOIETIC AND LYMPHOID	Unclassified	SEM	1		1	1	1	1	1	1							1		1	1	1	1	1	1		1					1		1	1	1	1	1		1	1	1	1	1	1		1
HAEMATOPOIETIC AND LYMPHOID	Unclassified	SET2							1	1											1	0.9286	1	0.9286		0.9286					1		0.7778	0.7778	1	0.7	1	1	1	0.7308	0.9048	0.7143	1	1		1
HAEMATOPOIETIC AND LYMPHOID	Unclassified	SIGM5	0.3		0.3077	0.3	0.3	0.2785	0.9775	1							0.6528		0.6479	0.6528	0.6628	0.6628	0.6628	0.6628	0.9737	0.6628	0.7105	1	1	1	0.8571	1	0.6133	0.5619	0.7344	0.7031	0.6988	1	0.6304	0.7347	0.9913	0.5826	0.687	0.687		0.6783
HAEMATOPOIETIC AND LYMPHOID	Unclassified	SKM1	0.7931		0.7931	0.7931	0.7931	0.7931	1	1	0.6667	1	1	1	1	1	1	1	0.85	1	1	1	1	1		0.8966					1		1	0.9167	0.5882	1	0.9412	1	1	1	1	1	1	1		1
HAEMATOPOIETIC AND LYMPHOID	Unclassified	SKMM2	1		1	1	1	1	1	1					1	1	0.8235	1	1	1	1	1	1	1		0.875					1		1	1	1	1	1		1	1	1	0.9286	0.6923	1	0.625	0.7857	0.625	0.5714
HAEMATOPOIETIC AND LYMPHOID	Unclassified	SR786	1		0.9245	0.9808	0.9623	0.9623	0.6809	0.7755	1	1	1	1	1	1	1	1	1	0.9444	0.8462	0.8462	0.8462	0.8462	1	0.8462	1				0.9706		1	1	1	1	1		1	0.9118	1	0.8889	0.8519	0.9259		0.8519
HAEMATOPOIETIC AND LYMPHOID	Unclassified	ST486	1	1	0.8095	1	1	1	1	1	1	1	1	1	1	1	1	1	1	1	0.7059	1	1	1		0.9375					1		1	1	1	1	1		1	1	1	1	1	0.75		0.9			1
HAEMATOPOIETIC AND LYMPHOID	Unclassified	SUDHL1	0.9494		0.9747	0.9375	0.975	0.925	0.8163	0.901	0.75	0.875	0.75	1	1	1	1	0.8571	1	1	1	0.9778	1	1		1		1	1		1	1	0.9167	0.913	1	0.8889	0.9167	1	0.9444	1	0.8571	1	1	0.8889		0.8519
HAEMATOPOIETIC AND LYMPHOID	Unclassified	SUDHL10	1		1	1	1	1	1	1							1		1	1	1	1	1	1		0.9231									1	1	1		1	1	0.5833	1	0.4667	0.4667	0.5	0.4667	0.5	0.5
HAEMATOPOIETIC AND LYMPHOID	Unclassified	SUDHL4	1		1	1	1	1													1	1	1	1		1		1	1	1	1	1	1	1	0.8889	1	0.9259		1			1	0.3103	0.1034		0.1034
HAEMATOPOIETIC AND LYMPHOID	Unclassified	SUDHL5	1	1	0.9667	1	1	1	0.9714	1	1	1	1	1							1	1	0.75	1		1					1		0.8571	1	0.9355	1	0.9355		1	0.9231	0.9231	1	0.25	0.25		0.4286
HAEMATOPOIETIC AND LYMPHOID	Unclassified	SUDHL6	1		1	1	1	1	1	1	1	1	1	1			0.5833		0.9167	0.9167	1	1	1	1	1	0.4615	1				1		1	0.8947	0.8333	0.8333	0.8333		0.8333	0.125	0.25	0	0	0	0	0	0.3333	0.3333
HAEMATOPOIETIC AND LYMPHOID	Unclassified	SUDHL8	1		1	0.7222	1	1	1	1	1	1	1	1			1		1	1											1		1	1	1	1	1		0.9643	1	0.5333	1	1	1		0.7705
HAEMATOPOIETIC AND LYMPHOID	Unclassified	SUPB15	1		0.973	0.8864	0.9318	1	0.9737	1	1	1	0.9231	1	1	1	1	1	1	0.8261	1	1	1	1		0.9091					0.8696		1	1	1	1	1	1	1	1	1	0.9412	1	1		1			0.2
HAEMATOPOIETIC AND LYMPHOID	Unclassified	SUPM2	1		1	1	1	1	0.5333	0.3261	1	1	1	1			1		1	1	1	1	1	1	1	1	1	1	1	1	1	1	1	1	1	1	0.35		1	0.9808	0.8431	1	1	1		1
HAEMATOPOIETIC AND LYMPHOID	Unclassified	SUPT1	1		1	1	0.9535	0.9767	1	0.9574	1	1	1	1	1	1	1	1	1	1	0.9375	0.9091	1	1		0.9394					1		1	1	0.9444	1	1		0.9444	1	1	0.9167	0.88	0.9167		0.9583
HAEMATOPOIETIC AND LYMPHOID	Unclassified	SUPT11	0.9139		0.9933	0.9536	0.9272	0.9133	0.9901	1	1	1	1	1	0.8824	1	1	0.9412	1	0.7857	1	1	0.9574	0.6596		1					1		0.9348	0.7174	0.5926	0.6667	0.9434		0.5636	0.7568	1	0.5455	0.5152	0.5152		0.4848
HAEMATOPOIETIC AND LYMPHOID	Unclassified	TALL1	1		1	1	1	1	1	0.8	1	1	1	1	1	1	0.7692	1	1	1	1	1	0.8824	1		1					1		1	1	1	1	1		0.98	0.9714	0.9143	0.931	1	1		1
HAEMATOPOIETIC AND LYMPHOID	Unclassified	TF1	1		0.9434	0.9245	0.9038	0.9623	0.68	0.7451	0.6	0.6		1			1		1	0.6	1	1	1	1		0.7647		0.4	0.2	1	0.7179	0.4	0.7179	0.7436	0.7179	0.775	0.875		0.825	0.9333	0.9333	1	1	1		0.7778
HAEMATOPOIETIC AND LYMPHOID	Unclassified	THP1	0.9302	1	1	1	0.9643	0.9535	0.9623	1	0.4286	1	1	1	1	1	1	1	1	0.8333	0.9535	0.9535	1	1		0.9302					1		1	1	0.9565	0.9565	0.913	1	0.6957	1	1	1	1	1		1
HAEMATOPOIETIC AND LYMPHOID	Unclassified	TOLEDO	1		0.9459	1	1	1	1	0.85	1	1	1	1			1		1	1	1	1	1	1	1	1	1	1	1	1	1	1	0.9444	0.9452	1	0.9041	1		1	1	1	1	0.6727	0.7273		0.5556
HAEMATOPOIETIC AND LYMPHOID	Unclassified	U266B1	0.9643		0.9821	0.9821	0.9286	1	0.7544	0.6552	1	1	1	1	1	1	0.8929	0.8571	0.9286	0.8929	0.9714	0.8056	0.9722	0.9722		0.5					0.7073		0.9024	0.9756	1	0.9167	1		0.8333	0.9697	0.9333	1	1	1		1
HAEMATOPOIETIC AND LYMPHOID	Unclassified	U937	1		1	1	1	1	1	0.5714																					1		0.7143	1						0.9444	0.9444	1	1	1		1
HAEMATOPOIETIC AND LYMPHOID	Unclassified	WSUDLCL2	0.7143	0	1	1	0.9167	1	1	1					1	1	1	1	1	1	1	1	1	1		0.4062					1		1	1	1	1	1		1	1	0.0526								0
KIDNEY	Mutant	786O	0		1	1	1	1	0.8571	1	0.6739	1	1	1			1		1	1	0.9565	0.9565	1	1		0.7391					1		1	1	1	1	1	1	0.6333	1	1	1	0.8333	0.7381		1
KIDNEY	Mutant	BFTC909	1		1	1	0.9394	1	0.7727	1							0.9286		1	1	1	1	0.7419	0.871	1	0.7097	1				1		1	0.9	1	1	1		0.5	1	1	1	0.8519	0.8519	0.8	0.8519	0.8	0
KIDNEY	Mutant	OSRC2	0.6458		0.6667	0.7917	0.5833	0.7708	0.7	0.6562	0.4	1	0.9	0.9	1	1	0.9048	1	0.7619	0.45	1	0.8889	0.9444	0.9444		0.3889		0.7143	0.4286	0.4286	0.5781	0.8571	0.5156	0.5312	0.9	0.875	0.9		0.55	0.9773	0.9583	0.8235	0.5686	0.4314		0.3922
KIDNEY	Unclassified	769P	1		1	1	0.902	1	0.7667	1	1	1	1	1	1	1	1	1	1	0.8889	1	1	1	1		1					0.8636		1	1	1	1	1		0.3125	0.6	1	0.875	1	0.9412		0.5294
KIDNEY	Unclassified	A498	0.9545		1	1	1	1	1	1	1	1	1	1																	1		1	1	0.963	1	1		0.9677	1	0.9444	0.9375	0.8889	0.7778		0.7222
KIDNEY	Unclassified	A704	0.9231		0.8824	0.8846	0.9615	0.92	0.7292	0.7143	1	1	1	1	1	1	1	1	1	1	1	1	1	1		1					1		1	1	1	1	1		1	0.913	0.95	1	1	0.8235		1
KIDNEY	Unclassified	ACHN	1		1	1	1	1	1	1	1	1	1	1	1	1	1	1	1	1											1		0.8889	1	0.8889	1	1		1	1	1	1	1	1		1
KIDNEY	Unclassified	CAKI1	1		1	1	1	1	1	1							1		0.8235	0.8113					0.5833		1				1		0.4118	1	1	1	1	1	0.4444	1	1	1	0.8286	1		0.8
KIDNEY	Unclassified	CAL54	1		1	0.8571	0.8571	0.9714	0.8824	0.973	1	1	1	1	0.8333	1	1	1	0.8	0.9524	0.9	1	1	0.7		0.8					0.9167		0.9091	0.5833	0.7	0.8	0.9		1	0.9091	1	1	1	0.85		0.8571
KIDNEY	Unclassified	KMRC1	0.9524		0.9444	0.9524	0.9524	0.95	0.625	1							1		1	1	0.7714	1	1	0.9286		1					1		1	1	1	0.95	1		0.9483	1	1	0.9688	1	1		0.5161
KIDNEY	Unclassified	KMRC2	1		1	1	1	1	0.9655	0.9643	1	1	1	1							1	1	1	0.4444		1					1		1	1	1	1	0.92		0.7917	1	0.8333	1	0.6957	0.8261		1
KIDNEY	Unclassified	KMRC20	1		1	1	0.7778	1	0.4	1					1	1	1	1	1	1	1	1	1	1	1	1	0.875				1		0.7727	0.6818	1	1	1		1	0.9808	0.9615	1	1	0.9756		1
KIDNEY	Unclassified	KMRC3	1		1	1	1	1	0.907	1	1	1	1	1	1	1	1	1	1	0.5	0.8182	1	1	1		0.9091					0.95		1	1	1	1	0.2609		0.4583	1	1	0.9487	0.9744	0.9744		0.9737
KIDNEY	Unclassified	SNU1272	1	1	1	0.7273	1	1	0.9714	1					1	1	1	1	1	1	1	1	1	1		1					1		1	1	1	1	1		0.8333	1	1	1	1	1		0.75
KIDNEY	Unclassified	TUHR10TKB							1	1	1	1	1	1	1	1		1													1		0.8462	0.8462	1	0.9429	1		1						1		1	1
KIDNEY	Unclassified	TUHR14TKB	1		1	1	1	0.9286	0.8889	0.8333											1	1	1	1		1		1	0	1	1	1	1	1	1	1	1		1	0.9773	0.9773	1	0.5882	1		1
KIDNEY	Unclassified	TUHR4TKB	0.3333	1	0.3333	1	1	1	1	1					1	1	1	1	1	1	1	1	1	1							1		0.9655	1	0.9062	1	0.9375		0.7188	1	1	0.913	1	0.7391		0.913
KIDNEY	Unclassified	UO31															1		1	0.8182	1	1	1	1		1		0.0714	1	1	1	1	1	1	1	1	1		1	1	1	1	1	0		0
KIDNEY	Unclassified	VMRCRCW	0.9552		0.9545	0.9412	0.9265	1	0.7125	1	1	1	1	1	1	1	1	1	0.9048	0.7619	1	1	1	0.9167		0.9167					0.96		0.8	0.84	1	1	1		0.9697	1	0.92	1	0.9167	0.9167		1
KIDNEY	Unclassified	VMRCRCZ	0.9794		1	0.99	0.98	0.97	0.6778	0.9444	1	1	1	0.8889	1	0.9091	1	1	0.963	1	1	0.8667	1	0.8889		1					1		0.9512	0.8837	1	1	1	0.8333	1	0.9714	0.931	1	0.9767	0.9762		1
LARGE INTESTINE	WT BAE	C2BBE1	0.963		0.963	0.963	0.963	0.9615	0.9545	1	0.4444	1	1	1			1		1	1	1	1	1	1		1					1		1	1	1	0.7273	1		1	1	1	1	1	1		1
LARGE INTESTINE	WT BAE	GP2D	1		1	1	1	1	1	1	1	1	1	1																	1		1	1	1	1	1		0	1	1	1	0.8621	0.8966		0.8571
LARGE INTESTINE	WT BAE	HCT116	1	1	1	1	0.98	0.96	0.8889	0.9778	0.9	1	1	1	1	1	1	1	1	1	1	1	1	1		0.8333					1		0.8571	1	1	1	1		0.9167	1	1	0.9286	1	0.9286		0.9286
LARGE INTESTINE	WT BAE	SKCO1	1	1	1	0.931	0.9298	0.9259	0.4655	0.6833	1	1	1	1	0.7273	0.4545	1	0.4545	0.8824	0.8333	1	1	0.8462	1	0.3333	1	1				0.9714		1	1	1	0.9677	0.8769		0.7969	1	1	1	1	1		0.8704
LARGE INTESTINE	WT BAE	SNU407	0.8		0.8	0.8	0.8	0.8	1	1							0.75		1	0.6667	1	1	0.7	1		1		1	1	1	1	1	1	1	1	0.7692	1		0.9231	1	1	1	1	0.9231		1
LARGE INTESTINE	WT MAE	HT115
LARGE INTESTINE	WT MAE	LS513	1		1	1	1	1	1	1	1	0.6667	1	1	1	1	1	0.3333	0.8571	1	1	0.9333	0.9	1		0.8929					1		1	1	1	1	1		0.92	1	1	1	0.9	0.9	1	1	1	1
LARGE INTESTINE	Unclassified	CCK81	1		1	1	1	0.8571			1	1	1	1	1	1	1	1	1	0.7143	0.9231	1	1	0.6923		0.7692					1		1	1	1	1	1		0.9655	1	1	1	1	1		1
LARGE INTESTINE	Unclassified	CL11	1		0.8333	1	1	1	1	0.9375							1		1	1	1	1	1	1		1					1		1	1
LARGE INTESTINE	Unclassified	CL14	1		0.6667	1	0.6667	1	1	1							0.8		1	1	0.3	1	1	1		1					1		1	1	1	0.9259	0.75		1	1	1	0.6667	0.4444	0.6667		0.6471
LARGE INTESTINE	Unclassified	CL34	1		1	1	1	1	0.8333	0.8333					1	1	1	1	1	1											0.9		0.9524	0.619	1	1	1		1	0.6	0.6	1	1	1		1
LARGE INTESTINE	Unclassified	CL40	0.9286		0.8571	1	1	1	0.4286	1	0.8889	1	1	1	0.6	0.6	1	0.6	0.7143	0.5	1	0.8125	1	1		0.6667					0.7143		0.3571	0.2857	0.9412	0.5294	0.5882		0.4706	0.9375	1	0.875	0.6667	0.7083		0.625
LARGE INTESTINE	Unclassified	COLO201							1	1											1	0.4286	0.5714	0.5714		0.3571					0.9643		0.9643	0.9643	1	1	1		0.4737	0.9474	0.8421	1	1	0.8636		0.8182
LARGE INTESTINE	Unclassified	COLO320	0.4167		0.1667	0.24	0.2	0.24	0.5	0.8889	1	0.8333	1	1							0.1176	0.1176	0.8824	0.8824		0.3529					0.6333		0.8	0.5667	0.8378	0.7105	0.3421		0.3684	0.6842	0.7895	0.0588	0.2941	0.2941		0.5294
LARGE INTESTINE	Unclassified	COLO678	1	1	1	1	0.9583	1	0.9556	1	1	1	1	0.9412			1		0.9444	1	1	1	1	0.92		1					0.9		1	1	0.8929	1	1		1	1	1	1	0.9	1		1			1
LARGE INTESTINE	Unclassified	CW2	0.9333		0.9464	0.8333	1	1	1	1	1	1	1	1			1		1	0.9524	1	1	1	0.8261		1					0.9429		1	1	0.9333	0.9333	1		1	1	1	1	1	1		1			0.5
LARGE INTESTINE	Unclassified	HCC56	1		1	1	1	1			0.875	1	0.875	1			1		0.9231	0.2308	1	1	1	1		1					1		1	0.8182	0.913	1	1		0.9524			1	1	1		1
LARGE INTESTINE	Unclassified	HCT15	1		0.92	1	1	0.9615	0.8571	0.8571	1	1	1	1			0.8824		0.8824	0.8235	0.9545	0.7727	0.9545	0.9545		0.8182					0.8148		0.8148	0.7407	1	1	1		0.7778	1	1	0.9	0.95	0.75		0.95
LARGE INTESTINE	Unclassified	HS675T	0.2432		1	1	0.5676	0.7568	0.2237	0.6711	1	1	1	1	1	1	0.7647	1	0.5294	0.8235	1	1	1	0.5238		1		0.8333	0.8333	0.8333	1	0.8333	0.7143	0.8929	0.9194	0.9194	0.9355		0.7903	0.8039	0.8824	0.7045	0.7955	0.7727		0.6591			0.2174
LARGE INTESTINE	Unclassified	HS698T	0		1	1	1	1	0.9583	0.96							1		1	0.9048											1		1	0.6271	0.9667	0.9655	1		0.7333	1	1
LARGE INTESTINE	Unclassified	KM12	1		1	1	1	1
LARGE INTESTINE	Unclassified	LOVO	0.8261		0.871	0.9362	0.8085	0.9091	0.8095	0.9535	1	1	1	0.875	1	1	1	1	0.6111	0.7368	1	0.95	0.9	1		0.85					0.8519		0.8929	0.8929	0.9583	0.9167	1		1	1	1	0.75	0.4167	0.3333		0.3333
LARGE INTESTINE	Unclassified	LS123	1		1	0.9091	1	0.9118	0.8889	0.6296	1	1	1	1			1		1	1	1	0.4	1	1		1					0.96		0.8148	0.8148	1	0.9744	1		0.8649	1	1	1	0.8788	1		0.5333
LARGE INTESTINE	Unclassified	LS180	0.913		1	1	0.9545	1	0.7059	0.9412							1		1	0.5	0.8182	1	1	1		1					0.8462		0.9231	1	0.96	0.9167	0.84		0.875	1	1	1	1	1		0
LARGE INTESTINE	Unclassified	LS411N
LARGE INTESTINE	Unclassified	MDST8	1		0.875	1	1	1	0	0											0.6667	0.5	1	1		1					0.9231		1	0.5385						1	1	1		1		1
LARGE INTESTINE	Unclassified	NCIH508	1		0.9643	1	0.9643	1	1	1	0.9167	1	1	1			1		1	1	1	0.125	1	1		1					1		0.8125	1	1	0.9268	1		0.7561	1	1	0.9643	0.9655	0.9655	1	0.8966	0.8	0.2
LARGE INTESTINE	Unclassified	NCIH716	1		1	0.7391	1	0.9565	0.7778	0.7778	1	1	0.8182	0.9091	1	0.8	0.7692		1	0.9231	0.9444	0.85	0.95	0.95		0.65					0.9048		0.5217	0.6522	1	1	0.871		0.3548	0.6667	1	0.375	1	1		0.25
LARGE INTESTINE	Unclassified	NCIH747	0.9744		0.9722	0.9744	0.9744	0.9211	0.8085	1							1		1	0.9091	1	0.8421	0.9474	1	1	1	1				0.9677		0.871	1	1	1	1		0.8919	0.9444	0.9412	1	0.9032	0.9355		1
LARGE INTESTINE	Unclassified	OUMS23	0.8889		0.9375	0.7778	0.716	0.7531	0.4688	0.6471	0.875	0.875	1	1			0.6		0.5405	0.2821	0.875	0.7812	0.75	0.9062		0.6875					0.72		0.44	0.72	0.6111	0.6471	0.7222	0.2	0.4571	0.8095	0.75	0.84	0.7692	0.6923		0.5
LARGE INTESTINE	Unclassified	RCM1	1		1	1	1	0.8286	0.5	1	0.7143	1	0.7143	1	1	1	1	1	1	0.8333	1	1	1	1		0.9091									1	0.6923	1		1	1	1
LARGE INTESTINE	Unclassified	RKO	1		1	1	1	1	0.875	0.9722	1	1	1		1	1	1	1	1	0.9412	1	1	1	1		1					1		0.7059	0.8333	0.9375	1	0.9697		0.9412	0.9333	0.9333	1	0.9286	0.9024		0.8095
LARGE INTESTINE	Unclassified	SNU1040	1		1	1	1	1	1	1	0.9286	1	1	0.9286			1		1	0.875	1	0.6944	1	1		0.6944					1		1	1	1	1	1		1	1	1	1	0.8485	0.9091		0.8485
LARGE INTESTINE	Unclassified	SNU1197	0.9714		0.9143	0.9714	0.9714	0.9714	0.4286	0.9062	0.9231	1	1	1	1	1	0.8889	0.6667	0.8235	0.5556	1	0.5667	1	1		0.3					0.6452		0.7419	0.8	1	1	0.96		0.2917	1	1	1	1	1		0.8966
LARGE INTESTINE	Unclassified	SNU175	0.9706		1	1	0.7353	0.8529	0.6154	1							1		1	0.875	1	0.7143	0.9286	1		0.4286					1		1	1	0.9667	1	1	1	0.9	1	0.973	0.9429	0.9429	0.8286		0.6471
LARGE INTESTINE	Unclassified	SNU283							0.9231	0.9333							1		1	0.875					1		1				1		1	1	1	0.6774	0.5455		1	1	1	0.9706	0.9706	0.4118		0.5588
LARGE INTESTINE	Unclassified	SNU503	0.9767	0.8333	0.9767	0.9767	0.9767	1			1	1	1	1	1	1	1	1	1	1	1	1	0	1		0		0	0	0.875	0.9677	0.875	0.7812	0.5625	1	1	0.6667		0.1471	0.76	0.8039	0.35	0.775	1		0.45
LARGE INTESTINE	Unclassified	SNU61	1	1	0.8662	1	1	1	0.6604	1	1	1	0.9831	1	1	1	1	1	1	0.5806	1	0.9821	1	1		1					0.9091		1	0.75	1	0.7937	1		0.9206	0.9298	1	0.9714	0.8333	1	1	0.9714	1	1	0
LARGE INTESTINE	Unclassified	SNU81	0.931		0.9655	0.9655	0.9655	0.9655	0.7714	0.9714	1	0.9286	1	0.7857			1		1	1	1	0.96	0.88	0.92		1					1		1	0.4	1	1	1		0.9091	1	0.963	0.9091	1	1		1			0
LARGE INTESTINE	Unclassified	SNUC1																																	0.7407	0.7407	0.7407		0.7407
LARGE INTESTINE	Unclassified	SNUC2A	0.9062		0.9	0.9677	1	1	0	0							0.6667		0.6667	0.0556	1	0.5714	0.5714	1		0					0.5238		0.7619	0.4762	0.3488	0.5476	0.7674		0.7442	1	1	0.7692	0.6923	0.7692		0.3462
LARGE INTESTINE	Unclassified	SNUC4	1		0.9524	1	0.8636	1	0.7917	0.875	1	1	1	1			1		1	0.6667	1	1	1	0.84		1					1		0.973	0.973	0.975	0.975	0.9744	0.7143	0.75	0.871	0.9583	1	1	1		0.9231
LARGE INTESTINE	Unclassified	SNUC5	1		1	0.9615	0.8654	0.9038	0.5862	0.9483					1	1	0.9118	1	0.9706	0.9412	1	0.9231	0.9231	0.8846		0.64					0.9118		0.9091	0.8857	1	0.9	0.9		0.6	1	0.75	1	0.6923	0.6923		0.7692
LARGE INTESTINE	Unclassified	SW1116	1		1	1	1	1	1	0.9444					1	1	1	1	0.8545	0.8246					1		1				1		0.9701	1	1	1	1		0.8333	1	1	0.9714	0.7714	0.9714	1	0.4857	1	0
LARGE INTESTINE	Unclassified	SW1417	0.7763	0.6	0.8485	0.8974	0.9359	0.9359	0.7788	0.9906	1	1	0.8333	0.8333	0.5833	0.5833	0.9655	0.5833	0.7586	0.9655	1	0.9318	0.9773	0.9545		0.7143		1	0.8		0.9	1	0.9	1	1	0.9524	0.9048	0.6667	0.4524	1	1	0.8929	0.8571	0.8214		0.9286			0.1667
LARGE INTESTINE	Unclassified	SW1463	1		1	1	1	0.8947	0.8814	1	1	1	1	1	1	1	1	1	1	1	0.9167	1	1	1		0.9167					0.8421		1	1	0.9	1	1	1	0.85	1	1	1	0.871	1		1			1
LARGE INTESTINE	Unclassified	SW403	1	1	1	1	0.8235	1	0.6316	1					1	1	1	1	0.8333	1	1	1	1	1	1	0.8889	0.375				1		1	1	0.9643	0.9643	1		0.2593	0.875	1	1	1	1		1
LARGE INTESTINE	Unclassified	SW48	1		0.9667	1	0.9833	1	0.9697	0.9403	1	1	1	1	1	1	1	1	0.96	1	1	1	1	0.9583		1					0.9167		0.9583	1	1	1	1		1	1	1	1	1	1		1
LARGE INTESTINE	Unclassified	SW480	1	1	1	1	1	1	1	1	1	1	1	1			1		0.7778	1					0.6038		1				1		1	1	1	1	0.8421		0.9825	1	1	1	1	1		0.9524
LARGE INTESTINE	Unclassified	SW620	0.9857		0.9855	1	0.9722	0.9859	1	1	0.4	1	1	1	1	1	1	1	0.9796	0.8431	1	1	1	1		1		1	1	0.8333	0.9167	1	1	0.9792	1	1	1		0.8421	1	1	1	1	0.9167		1
LARGE INTESTINE	Unclassified	SW837	1		1	1	1	0.9821	0.9333	0.9016	1	1	0.8	1			1		1	1	1	1	1	0.7778		0.5556					1		0.9355	1	0.9375	0.9375	1		0.7368	0.8421	1	1	0.8333	0.8333		0.8333
LARGE INTESTINE	Unclassified	SW948	0.9429		0.9855	0.9857	0.9429	1	0.88	1	1	1	1	1	1	1	1	1	1	1	1	0.9524	0.7143	1		0.8095					0.9091		0.9062	0.7812	1	1	1		0.7222	1	1	1	0.9	0.9		1
LARGE INTESTINE	Unclassified	T84	0.7059	1	1	1	1	1	1	1	1	0.875	1	1							1	1	1	1		1					1		1	0.9333	1	1	0.9545		1	1	1	1	0.8846	0.8846		0.8077
LIVER	WT BAE	SKHEP1	1		1	1	1	1	0.7857	1											1	1	1	1		1					0.8		1	1	1	0.6667	1	1	0.6667	1		1	0.8333	1		1
LIVER	WT BAE	SNU449	1		1	0.9773	1	1	0.8913	0.8261	1	0.8462	1	0.8462	1	1	1	1	1	0.8889	1	1	1	1		0.8667					1		0.9565	1	1	1	1		0.6923	0.9524	1	1	1	1	1	1	1	1
LIVER	Mutant	HEPG2							1	1	1	1	1	1							1	0	1	0		1
LIVER	Mutant	SNU387	0.9231		0.9091	0.8462	0.8462	0.8	0.5652	0.3043	0.3333	0.75	0	1	1	0.75	0.7778	1	0.5185	0.037	1	1	1	1		0.3846					0.6264		0.4066	0.4066	0.8611	0.8333	0.6757		0.6389	0.775	0.973	1	0.7111	0.2889		0.1111
LIVER	Mutant	SNU423	0.541	1	0.8448	1	0.2131	1	0.5085	0.3051	0.8235	0.8235	0.8235	0.8235			1		1	1	0.9615	1	1	1	1	1	1				1		1	1	1	1	1		0.4583	0.64	1	1	1	0.8793		1			0.9167
LIVER	Mutant	SNU475	1		1	0.8889	1	1	0.9355	0.9355							0.4643		0.4815	0.4643	0.7674	0.7674	0.7674	0.7674		0.7674					0.8158		0.7895	0.8158	0.7917	0.8636	0.7917	0	0.0417	0.6	0	0	0	0	0	0	0	0	1
LIVER	Unclassified	HEP3B217	0.8387		0.9677	0.9677	0.5484	0.7097	0.0667	0.871	0.75	0.75	1	0.75			0.9		0.9	0.3	1	1	1	1	1	0.8333	1				0.6364		0.7273	0.7273	0.9444	0.6471	0.8889		0.2812	1	0.9375	1	0.9111	0.9556		0.9318
LIVER	Unclassified	HLF	0.1346		0.4038	0.4038	0.25	0.5385	0.5208	0.4167	0.5357	0.3929	0.3214	0.25	0.4	0.6	0.3871	0.6	0.3333	0.1613	0.4545	0.3636	0.3333	0.3636		0.3182					0.7619		0.4524	0.4524	0.303	0.3667	0.2121		0.1212	0.4545	0.6818	0.25	0.3125	0.1875		0.3125
LIVER	Unclassified	HUH1	0.5		0.4054	0.4286	0.3333	0.3171	0.3968	0.375					0.625	0.625	0.4348	0.625	0.45	0.1818	0.5556	0.5185	0.4815	0.5185		0.2593					0.2903		0.7419	0.5484	0.1538	0.1154	0.0769		0.04	0.6786	0.8333	0.4643	0.5357	0.3571		0.2143			1
LIVER	Unclassified	HUH6		1					1	0					1	1		0.4			1	1	1	1		1					1		0.3333	0.3333						0.875	1	1	1	1		0.6
LIVER	Unclassified	HUH7	0.9524		1	1	0.9545	0.8636	0.4286	0.8824	1	1	1	0.2857			0.5625		0.75	0.5	0.875	1	0.9375	1		0.7143					0.4		1	1	1	1	1		0.6	1	1	0.875	1	1		0.75
LIVER	Unclassified	JHH4	0.9722	1	0.9722	0.8333	1	1	0.5606	1	1	1	1	1	1	1	1	1	1	1					0		1				0.6071		0.5926	0.6071				0		1		1	1	1		0.7027
LIVER	Unclassified	LI7	0		0.7692	0.7692	0.4615	0.3846	0.4054	0.3684	0.9333	0.9231	1	1			0.9524		0.8571	0.8095	0.8857	0.7143	0.7429	0.9714	0.7188	0.4286	0.7188				0.2593		0.2692	0.4074	0.4815	0.566	0.8333	0.6667	0.3704	0.973		0.5714	0.9545	0.8182		0.3182
LIVER	Unclassified	NCIH684	1		1	1	1	1																											1	1	1	0	1	1	1	1	1	1		1
LIVER	Unclassified	PLCPRF5	0.4324		0.6372	0.5	0.3621	0.4783	0.2299	0.2747	0.5714	1	0.8571	0.5714	0	0	0.2909	0	0.3529	0.1509	0.4714	0.3857	0.4571	0.4429		0.2794					0.3878		0.4082	0.4286	0.5316	0.3117	0.4304	0	0.1013	0.375	0.3284	0.1373	0.1961	0.2745		0.0588
LIVER	Unclassified	SNU398	0.7692		1	0.8462	0.9231	0.6923	0.75	1							1		0.8333	1	1	0.9167	1	1		0.8333					0.7667		0.6774	0.7742	1	0.9737	1	1	0.9189	0.6562	0.76	1	0.8148	0.7037		0.7778
LIVER	Unclassified	SNU761	0.6986	0.7143	0.6912	0.7397	0.726	0.7945	0.5	0.7877	0.7714	0.9722	0.8857	0.9722	0.55	0.7	0.6552	0.75	0.5862	0.4828	1	0.918	0.9344	0.9016		0.7213					0.9184		0.8125	0.8163	0.7381	0.8571	1	0.2941	0.6667	0.9464	1	0.9211	0.8158	0.7105		0.7895
LIVER	Unclassified	SNU878	0.88		0.9167	1	0.92	0.52	0.3889	0.4	1	1	1	1			1		1	0.7273	1	1	0.9677	1		0.5806		0.3636	0.3636	0.3636	0.8636	0.7273	0.6818	0.7273	0.5	0.5294	0.5143		0.2424	0.5556	1	0.5	0.7143	0.6429		0			0
LIVER	Unclassified	SNU886	0.8235		0.7714	0.5833	0.5	0.5	0.3621	0.5902	0.6	0.2	0.6	1	1	1	1	1	0.4	0.25	0.8077	0.8077	0.28	0.8077		0.8077					0.2899		0.7273	0.7922	0.8571	0.7857	0.6786		0.7143	0.898	1	0.9655	1	1	0	0.9643	1	0.8333
LUNG	WT BAE	A549	0.7619		1	1	1	1	1	1	1	1	1	1			1		0.8333	1	1	1	1	1		1					1		0.8333	0.8333	1	1	1		1	0.8611	0.9167	0.9565	0.9565	0.9565		0.9565
LUNG	WT BAE	COLO668	1		1	0.7931	1	1	1	1	1	1	1	1			1		1	1	1	1	0.8	1	0.7143	0.8	1				0.9474		0.9474	0.6316	1	1	1	0	0.2	1	1	0.5909	1	1		1			1
LUNG	WT BAE	DMS114	1		1	1	1	1	1	0.9444							1		1	0	1	0.7692	0.5385	0.7692		1					0.8182		0.9545	1	1	1	0.8095		0.4118	1	1	0.1176	1	0.8235		0.3529
LUNG	WT BAE	DMS53	0.9677		1	0.746	0.9683	0.7258	1	0.381	1	0.4615	1	0.5833			0.2083		0.4366	0	0.3611	0	0	0		0					0		0	0.0822	0	0	0.1818		0.1964	0	0	0	0	0	0.0204	0	0.0204	0.0208
LUNG	WT BAE	HCC15	0.8776		0.8571	1	0.9167	0.7347	0.5405	0.4	1	1	1	1	1	1	1	1	0.5294	1	1	0.9091	1	1		0.7273					0.9697		0.9688	0.9375	1	1	1		0.4167	0.878	0.65	1	0.95	0.9024		0.4634
LUNG	WT BAE	HCC33	0.9697		0.9697	0.7879	0.6667	0.8125	1	0.9375	1	1	1	1			1		1	1											0.8421		1	1	1	0.6667	1		0.6667	0.5652	0.7	0.2941	0.2941	0.5625		0.4118
LUNG	WT BAE	HCC827	1		0.8824	1	1	1	0.8889	1	1	1	1	1	1	1	1	1	0.9375	1	1	1	1	0.7812		1					0.9286		1	1	0.8125	0.9375	0.9375		0.8125	0.8889	1	1	1	1		1			0.4286
LUNG	WT BAE	HCC95	0.8113		0.9231	0.8846	0.9808	0.7451	0.7755	0.9216	1	0.875	1	1	0.75	1	1	1	0.8571	0.8571	0.9286	0.9302	0.7907	0.9302	0.875	0.7442	0.1429	0.1429	0.8571	1	0.8421	0.8571	0.9231	0.6923	1	1	0.7692		0.7692	1	1	0.9821	0.8214	0.8596		0.9649
LUNG	WT BAE	KNS62	1		1	1	1	1	0.2083	1					1	1		1													1		1	0.9897								1	1	1		0.5
LUNG	WT BAE	LC1F	0.96		1	0.92	1	1	0.84	1							1		1	0.7143	1	1	1	1	1	1	1				1		1	1	1	1	1		0.1538	1	1	1	0.9412	0.7059		1
LUNG	WT BAE	LU99	0.8333		0.8913	0.8958	0.9583	0.8444	0.6885	1	0.7778	1	1	1	1	1	1	1	1	0.7857	0.8571	1	1	1		1					1		0.7895	0.8947	1	1	0.9706		1	0.9231	1	1	1	0.9615		0.6538
LUNG	WT BAE	NCIH1048
LUNG	WT BAE	NCIH1092	1		1	0.9444	0.9444	1	1	1							1		0.9091	0.9167	0.9474	1	0.9474	0.9474		1					1		1	1	0.75	1	1		0.8947	1	0.8889	1	0.9286	1		1
LUNG	WT BAE	NCIH1184	0.6429		1	1	1	1	0.8913	0.587											0.7778	1	0.9444	1		1		0.7	1	1	1	1	1	1	1	1	1	1	1	1	1	1	0.9583	1		0.625
LUNG	WT BAE	NCIH1339	1		1	1	1	1	0.8	0.8							1		1	1	1	0.5714	1	1		0.4286					1		0.9565	0.7391	1	1	0.9565		0.4783	0.9412	1	1	0.8571	0.8571		1
LUNG	WT BAE	NCIH1341	0.6792		0.6981	0.9811	0.5472	0.9811	0.6136	0.7045		1	1	1			1		1	0.0952	1	1	1	1		1		0.6923	0.9231	1	0.9394	0.3077	1	0.8182	1	1	0.6207		0.5714	1	0.4333	0.7857	1	1		0.7857
LUNG	WT BAE	NCIH1437							1	1							1		1	1	1	1	1	1		1					1		0.0139	1	1	1	1		0	1	1	1	1	0.6885	0.4096	0.6872	1	1
LUNG	WT BAE	NCIH146	1		0.9444	1	0.931	0.8814	0.9394	0.9394	1	1	1	1	1	1	0.9697	0.7692	0.9697	1	1	1	1	1		0.9091					0.92		1	1	0.9259	0.8889	1		0.3704	0.5625	0.4706	0.4074	0.5926	0.7037		0.3846
LUNG	WT BAE	NCIH1618	0.6596		1	0.7447	0.6596	0.766	0.9302	0.7727	1	1	1	1	1	1	0.9545	1	0.9545	0.7727	1	0.9231	1	1		0.9231					0.9756		0.8293	0.95	0.9091	0.9773	0.9535	1	0.8837	1	1	0.9211	1	1		0.9474
LUNG	WT BAE	NCIH1650	1		0.8644	0.7627	0.9322	1	1	1	0.7857	1	1	1	1	1	1	1	1	1					0.8462		0.6154								1	1	1		1	0.9767	0.9767	0.973	0.9722	0.973		0.973
LUNG	WT BAE	NCIH1651							1	1							0.7778		1	0.8889											1		1	1	0.75	0.9167	0.8462		0.5385	1		1	1	1		1
LUNG	WT BAE	NCIH1792	0.9697		1	1	0.8788	0.8485	1	1	1	1	1	1	1	0.9	0.8333	0.8	1	0.4706											0.9		0.7	1	1	1	1		0.5455	1	0.85	0.9333	0.9333	1		1
LUNG	WT BAE	NCIH1793	0.9667		1	1	1	1	0.8966	0.7143	1	1	1	1			1		0.9286	0.6429	1	1	0.9231	1		0.7692					0.6897		0.6429	0.9655	1	1	1		0.8889	1	1	0.8947	0.9474	1		0.8421
LUNG	WT BAE	NCIH1836	1		1	1	1	1	0.9714	0.9	1	1	1	1	1	1	1	1	0.973	0.973	1	1	1	1		1					1		1	1	1	1	0.8857		1	0.7778	0.963	0.9024	0.9024	0.9024		0.575
LUNG	WT BAE	NCIH1876	1		1	1	1	0.9565	1	1					0.8	0.8	1	0.8	1	1	1	0.9375	1	0.5		1					1		1	1	1	0.8261	1		0.7083	0.8462	0.8462	0.7353	0.7353	0.7353		0.7059			0.2
LUNG	WT BAE	NCIH1930	0.8082		0.8732	0.7945	0.863	0.8611	0.7941	0.8824	1	1	1	1	1	1	1	1	1	0.7619	1	0.9412	0.9412	0.8824		0.94					1		1	0.7429	1	1	1		0.9333	0.7941	0.9667	0.4516	0.6452	0.6667	1	0.6129	1	1
LUNG	WT BAE	NCIH1963	1		1	1	1	1	0.8103	1					1	1	1	1	1	1											1		0.0833	1	1	1	1		1	1	1	0.4444	0.4444	1		0			0
LUNG	WT BAE	NCIH1975	0.9375		0.9688	0.9688	0.9688	0.9688	0.9545	0.913	1	1	1	1	1	1	1	1	1	0.913	0.9773	0.9778	1	0.9778	1	0.7949	0				0.9756		0.9796	1	0.7347	1	0.9796	1	0.9792	0.8974	1	1	0.9459	0.9189		0.8889			0.7647
LUNG	WT BAE	NCIH2029	0.66		1	0.74	1	1	1	1					1	1	1	1	1	1	1	1	1	0.7241	1	1	1				1		1	1	1	0.9348	1		0.8298	1	1	1	0.7647	1		1
LUNG	WT BAE	NCIH2030	1		1	1	1	1	1	0.6818	1	1	1	1	1	1	1	1	1	0.6											0.9787		1	0.8723	0.9375	0.9792	0.9583	1	0.9375	1	1	1	1	1		1
LUNG	WT BAE	NCIH2066									1	1	1	1	1	1	0.75	1	1	0.5625	1	1	0.8824	1	0.4333	0.5882	0.7586				0.5		1	1	0.9828	0.8814	0.8814	0.6333	0.6102	0.8108	0.4286	0.5833	0.92	1		0
LUNG	WT BAE	NCIH2081	1		1	1	0.9375	1	0.6216	0.7407	0.8182	0.8846	1	0.8	1	1	1	1	0.9333	0.6154	0.8421	1	1	1		1					0.9062		0.8333	0.7869	1	1	0.85		0.6207	0.8286	1	1	1	0.9038		0.4828	1
LUNG	WT BAE	NCIH209	1		0.7377	1	1	1	0.7976	1					1	1	1	1	1	0.2973	1	1	1	1		0.8676					1		1	1	1	1	1		1	1	1	1	1	1		1			1
LUNG	WT BAE	NCIH2170		1							1	1	1	1							1	1	1	1	1	1	1								1	1	0.7609		0.3261			0.4839	0.0312	0.5312	0	0.0323	0	1	0
LUNG	WT BAE	NCIH2171	0.5294		0.6471	0.6471	0.6471	0.625	0.9412	0.7647	1	0.4286	0.4286	1	1	1	0.913	1	1	1	1	1	1	1	1	1	1				1		1	1	0.8276	1	0.9655	1	0.9655	0.8		1	1	0.8		1
LUNG	WT BAE	NCIH2196	1		1	1	0.9394	0.9032	1	1					1	1	0.8333	1	1	0.75	1	1	0.9032	1		0.9667					0.9565		1	1	1	1	1		0.9091	0.8947	1	0.963	0.931	1		0.7241
LUNG	WT BAE	NCIH2227	0.726		0.9041	0.7945	0.7808	0.9178	0.4565	0.617	0.6	0.8	0.8	0.7778	0.75	1	0.9143	0.5714	0.8529	0.7143	1	1	0.9	0.9355		0.8065					0.8529		0.9118	0.9118	0.7561	0.878	0.525		0.4878	0.5769	0.8846	0.6296	0.7407	0.7037		0.3704
LUNG	WT BAE	NCIH2228	1	1	0.8929	1	0.9821	1	0.625	1	1	1	1	1	1	1	1	1	1	1	1	1	1	1	1	1	1				1		1	0.8095	1	1	1	0	0.9825	0.9101	0.9405	1	0.8727	1		0.7679			0.4615
LUNG	WT BAE	NCIH2286	1	1	1	1	0.9677	0.9355	1	0.94	1	1	0.8571	1			1		1	1	1	0.8205	0.9744	1		1					1		1	0.9333	1	0.9464	0.9821		0.9464	0.9677	1	0.6522	0.7917	1		1
LUNG	WT BAE	NCIH3255	0.9028		0.9014	0.9041	0.863	0.8611	0.4688	0.8594	1	1	1	1	0.8	1	1	1	0.6667	0.6774	1	0.95	1	1		0.85		0.1667	0.1667	0.1667	1	0.1667	0.9362	0.9362	1	1	0.9787		0.766	1	0.9677	0.8913	0.9565	0.7391		0.6304
LUNG	WT BAE	NCIH446	1	1	0.6667	0.4	0.2273	0.2273	0.2459	0.5161					0.2857	1	0.5682	0.2308	0.5909	0.7556	1	1	1	1		0					0.5263		0.5333	0.5325	0.9643	0.9643	1		0.9643	0.3544	0.6625	0.746	0.254	0.1231		0.2344			0
LUNG	WT BAE	NCIH460	1		1	0.871	0.9516	0.9194	0.9677	0.9677	0.6667	1	1	1	1	1	0.9259	1	1	0.8846	1	1	0.875	1	1	1					0.9667		1	0.9667	1	0.9808	0.9412		0.902	1	1	0.8571	0.9524	1		0.9268
LUNG	WT BAE	NCIH510	0.8889		1	1	0.8333	0.8333	1	1							1		1	0.8	1	1	1	1		1					1		1	1	1	1	1		1	0.9643	1
LUNG	WT BAE	NCIH522	1		1	1	0.5854	1	1	1	1	0	1	1	1	1	1	1	1	1	1	1	1	1		1					1		1	1	1	1	1		1	1	1	1	1	1		1			0
LUNG	WT BAE	NCIH524	0.3542		0.48	0.5	0.3095	0.3333	0.5	0.6					0	0.1	0.5714	0	0.7619	0.7273	0.8571	0.6875	0.3636	0.55		0.2174		0			0.4643		0.7917	0.3448	0.6863	0.6829	0.6296		0.4211	0.1522	0.4773	0.3158	0.6383	0.5536		0.1607
LUNG	WT BAE	NCIH526															1		1	0.6667	1	1	1	1		1					1		1	1	1	1	1		0.7619			1	1	1		0
LUNG	WT BAE	NCIH596	0.9444		1	0.9259	0.8704	0.8462	0.4286	0.6557	0.9615	1	0.9615	1	1	0.8421	0.975	0.9474	0.8421	0.9474	1	0.6562	0.9375	1		0.5					0.8571		0.9429	0.9429	0.9091	1	0.7442		0.6591	0.8814	0.9483	1	0.8929	0.9286		0.9286
LUNG	WT BAE	NCIH650	0.9577		0.9841	0.9014	0.9722	0.9722	0.9524	1	0.9412	1	1	1			1		0.9459	0.8333	1	1	1	1	1	1	0.5714	1	1	1	1	1	1	0.9167	1	0.9437	0.9014		0.8056	0.9322	1	1	1	0.8654		0.92
LUNG	WT BAE	NCIH661	0.963		1	0.9286	1	1	0.6667	1	0.8333	0.6667	0.8333	0.8333	1	1	1	1	1	1	0.9091	1	1	1		0.9091									1	1	0.9565		0.7391	1	1	1	1	1		0.9091
LUNG	WT BAE	NCIH69	1		1	1	1	1	1	1	1	1	1	0.8			1		1	1	1	1	1	1		0.75					1		1	0.8947						0.4286	1	0.5833	0.3333	0.25		0.6667
LUNG	WT BAE	NCIH82	0.7143		0.7143	0.7143	0.7143	0.7143	0.875	0.875							0.6		0.6	0.6	1	1	1	1		1					1		0.7	0.7	1	0.1667	1		1	1	1	1	1	1	1	1	1	0
LUNG	WT BAE	NCIH838	1		1	1	0.8974	1	0.6049	0.5181	1	1	1	1	1	1	1	1	0.7727	0.381	0.9474	0.95	1	1	1	1	0.2857				0.4706		0.2059	0.4	0.7778	0.8889	1		0.7778	0.5429	0.9706	0.9231	1	0.9487		0.7895
LUNG	WT BAE	NCIH841	1	1	0.5833	1	0.8333	1	1	1	0.9091	0.9091	0.9091	0.9							1	1	1	1		1					0.92		1	1	1	1	1		0.75	1	1	1	1	1		0.8333
LUNG	WT BAE	NCIH889	1		1	1	1	1	1	1	0.9091	1	1	1			1		1	1	1	1	0.8621	1		1		1	1	1	1	1	1	0.8649	0.9556	0.9773	0.8667	1	0.8605	0.9718	1	1	1	1		0.9114
LUNG	WT BAE	RERFLCMS	1		1	1	1	1									1		1	1					1		0	0	1	1	1	1	1	1	0.3684	0.6316	0.3684		0	0	0	0.8	0.4571	0.7143		0.0286
LUNG	WT BAE	SBC5													1	1	1	1	1	1											0.8571		1	0.8214	0.6	1	0.9333		0	0.24	0.44	0.3421	0.4211	0.4211		0.1579
LUNG	WT BAE	SHP77							1	1	1	1	1	1											1		0.5				1		1	1						0.4545	1
LUNG	WT BAE	SKLU1	0.8276		0.9792	0.9322	0.9492	1	0.8889	0.9444	1	1	1	1			1		1	1	1	1	1	1	1	1	0.3333				1		0.8871	1	1	1	0.9487		0.9474	0.9286	1	0.9195	0.8372	0.9885		0.977
LUNG	WT BAE	SKMES1	0.9		1	0.65	0.85	1	0.1379	1	1	1	1	1	1	1	1	1	1	1	1	0.6429	0.9286	0.9286		0					1		0.7143	0.4286	0.9167	1	1		1	1	1	1	1	1		1
LUNG	WT BAE	SW1271	1	1	1	1	0.9167	1	0.8544	0.9905					0.9	0.9	1	0.9	0.8333	0.5517	1	1	1	1	0.375	0.8367	0.625	0.6667	0.6429	1	0.9906	1	0.934	0.9057	0.6979	1	0.6737		0.4688	0.3359	0.6094	0.7442	1	0.8605		0.3256			0
LUNG	WT BAE	SW900	1		0.9286	0.8276	0.9655	0.9655	0.96	1							1		1	1	0.96	0.96	0.92	1		0.9565		0.7143	1	1	0.9333	1	0.9333	1	0.8889	0.8889	0.8889		0.5185	1	1	1	1	1		0.8125
LUNG	WT MAE	NCIH196	0.413	0.5	0.4066	0.4022	0.4086	0.4086	0.5752	0.5535	0.4717	0.6981	0.6226	0.48	0.4884	0.7442	0.5102	0.8605	0.2551	0.2708	0.4324	0.3649	0.2703	0.3649	0.2	0.3108	0.2				0.5065		0.5132	0.5065	0.4211	0.4648	0.4605		0.2895	0.6667	0.7024	0.5	0.4242	0.4242	0.0833	0.4242	0.0833	0.0833
LUNG	WT MAE	NCIH2122	1		1	1	1	1	0.4722	1	1	1	1	1			1		1												1		1	1	1	1	1		1	1	1
LUNG	WT MAE	NCIH358	1		1	0.9333	1	0.9	0.9375	0.9375	1	1	1	1			1		1	0.7273	0.8571	0.8571	0.8571	0.8571		0.8571					0.8		1	1	1	1	1		1			1	1	1		1
LUNG	Mutant	CALU1	1		1	1	0.6923	1	1	0.5	1	1	1	1			1		0.8182	1	1	1	1	1		1					1		0.8929	0.8889	1	1	0.6471	1	0.6471	0.7368	0.5172	1	0.8684	0.8947		0			0.125
LUNG	Mutant	HCC44	1		1	1	1	1	0.75	1							1		1	0.5											1		1	1	1	1	1		1	1	1	0.6364	0.9545	0.5		0.6364
LUNG	Mutant	NCIH1435	1	1	1	1	1	0													0	0.0055	0	0		0														1	1	1	0	0		0
LUNG	Unclassified	ABC1	0.8727	1	0.9362	1	0.8909	1	0.902	1	1	1	1	1			1		1	1	1	1	1	1		0.5417					1		0.8519	1	0.8696	1	0.9565		0.7391	1	1	1	1	1		0.9762
LUNG	Unclassified	BEN	0.9091		1	0.9783	0.913	0.9783	0.8684	1	1	1	1	1			0.931		0.9655	0.9655	0.8667	0.9333	1	1		1					1		1	0.9545	0.9444	1	0.9444	0.6667	0.7059	0.9474	0.8462	0.8667	0.6667	0.8667		0.8571
LUNG	Unclassified	CAL12T	0.875	1	0.8605	0.8333	1	0.9792	0.2778	1	1	1	1	1	1	1	1	1	0.9286	1	1	1	1	1		0.8519					0.7344		0.9048	1	0.7778	0.7907	0.7778		0.6818	1	1	1	0.6786	1		0.6
LUNG	Unclassified	CALU3	1		1	0.7308	1	0.8846	0.6029	1	1	0.9231	0.9231	0.9167	0.75	1	1	1	1	0.8333	1	1	1	1		1					0.7222		0.9259	0.9444	1	1	1		1	1	0.85	1	1	1		0.7955
LUNG	Unclassified	CALU6	1		1	1	1	0.4615			1	1	1	1			1		1	0.75	1	1	1	1		1					1		0.5	1	1	1	1		1	1	1	0.8571	1	1		0.8667
LUNG	Unclassified	CHAGOK1	1		0.8333	0.9167	1	0.9167	0.8667	1	0.7857	0.8	0.8	0.7333	1	1	1	1	1	1											1		1	0.9062	0.9677	1	1		0.7742	0.9143	1	0.9333	0.9	1		0.9
LUNG	Unclassified	CORL105	1		1	0.8667	1	1	0.7812	0.8235					0.8333	1	1	1	0.9091	0.9091	1	0.6667	1	1		0					0.5		0.4839	0.4688	0.8824	0.8824	1	0.2	0.7778	1	0.9545	0.75	0.75	0.5		0.4167
LUNG	Unclassified	CORL23	1		1	1	1	1	0.8971	1	1	1	1	1	1	1	1	1	0.8	0.6452	1	1	0.95	0.8		1					1		0.5217	0.4783	1	1	1		1	1	1	1	1	1		1
LUNG	Unclassified	CORL24	1		1	0.7742	1	1	0.9394	0.9848	1	1	1	1			1		1	1	1	1	1	0.7143		1		1	1	1	0.8986	1	1	1	0.9254	1	1		0.7313	1	1	0.7547	0.9811	0.9811		0.9811			1
LUNG	Unclassified	CORL279	1		1	1	1	1	1	1	1	1	1	1			1		1	1	1	1	1	1		1									1	1	0.7037		0.7778	0.7297	0.4868	0.2609	0.3478	0.5		0.3409
LUNG	Unclassified	CORL311	0.6207	0.5	0.6765	0.639	0.561	0.6471	0.6482	0.6119	0.6909	0.6545	0.6909	0.7091	0.7368	0.7368	0.7436	0.7895	0.7625	0.6962	0.6271	0.6897	0.661	0.6949	0.2667	0.5254	0.5333	0.2222	0.6667	0.625	0.7459	0.6667	0.8226	0.7892	0.6458	0.75	0.7552		0.2902	0.4098	0.5967	0.3516	0.5659	0.6243	0.2609	0.2308	0.5652	0.2174	0
LUNG	Unclassified	CORL47	1		1	1	1	1	0.3478	1							1		1	1	1	1	1	1	0.8421	0.9556	0.7368				0.72		1	1	1	0.7857	1		1	0.5833	1	1	0.5909	0.5227		0.6364			0
LUNG	Unclassified	CORL88	0.9635	1	0.927	0.9489	0.9632	1	0.9417	0.9808	1	1	1	1	1	0.875	1	0.875	0.8889	0.9231	1	1	1	1		0.7059		1	1	1	1	1	1	0.8261	1	1	0.9296		0.6197	0.7778	0.7429	0.3333	0.0833	0.3611		0.1389
LUNG	Unclassified	CORL95	1		1	1	1	0.9216	0.9767	0.9767	1	1	1	1	1	1		1			1	0.7333	1	1	1	1	0.4444				1		0.8537	1	1	1	1		0.6809	0.9643	0.9333	0.3864	0.7442	0.8636		0.5366
LUNG	Unclassified	DMS153	1		1	0.8571	1	1	0.8571	1	1	1	1	1			1		1	1	1	1	1	0.8571	1	1	1				1		1	1	1	0.8077	0.9615		0.8846	0.9	1	0.6667	0.6111	0.8889		0.5
LUNG	Unclassified	DMS273	0.9556		0.9778	0.9556	0.3333	0.8864	0.8636	1	1	1	1	1	0.8	1	1	0.6	1	0.88	0.7273	0.9545	0.8182	1		1					1		0.9744	0.9487	1	1	0.9268		0.7857	0.8438	1	1	0.8824	0.8235		0.1176
LUNG	Unclassified	DMS454	0.8393		1	0.9474	0.8947	1	0.9697	0.9692	1	0.8333	1	1	1	1	0.9714	1	1	0.7647	1	0.9667	1	1		0.8		0.4444	1	1	0.9787	0.7778	0.9574	0.9574	0.9778	0.9286	0.9524		0.5116	0.8125	0.871	0.3448	0.5862	0.6207		0.2105
LUNG	Unclassified	DMS79	1		1	0.9667	1	1	0.96	1											1	1	0.7931	0.8276		1					0.8		0.6	0.8	0.8889	1	0.6		1	1	1	0.9615	1	1		1
LUNG	Unclassified	DV90	0.3947		0.1026	0.4872	0.1282	0.5128	0	0.4211											0.1111	0.2222	0.6667	0.6667		0.1111					0.5714		0.5714	0.3571	0.4375	0.2188	0.1471		0	0.5	0.5238	0.7917	0.7917	0.4583		0.25
LUNG	Unclassified	EBC1	0.9815		0.9412	0.9074	0.8491	1	0.3939	1							0.9697		0.9412	0.7941	1	0.65	0.975	0.9	0.4	0.725	0.2	0.8182	1	1	0.9419	1	0.6824	0.8605	1	1	1		0.8358	0.9524	0.9487	0.9649	0.9655	0.8276		0.5172
LUNG	Unclassified	EKVX	1		1	1	0.8974	1	1	1	1	1	1	1			1		1	0.5	1	1	1	1		0		1	1	1	0.973	1	0.973	0.9474	1	1	1		0.6061	1	0.8636	0.7045	1	1		1
LUNG	Unclassified	EPLC272H	1		1	1	1	1	1	1	1	1	1	1			0.1429		1	1	1	1	1	1		1					1		1	1	0.8776	1	1		0.4792	1	1	0.6957	0.913	1		0.913			0.7273
LUNG	Unclassified	HARA	1		1	0.8333	0.0417	0.2083	0.7879	0.5938	1	1	1	1			1		1	1	1	1	1	1	1	1	0.4231	1	1	1	0.9167	1	0.9286	0.9286	1	1	0.9012		0.8025	1	1	1	0.381	1		1
LUNG	Unclassified	HCC1171	0.9143		1	1	1	1	0.9268	0.9268	1	1	0.9231	0.9167			0.875		0.75	0.75	1	1	1	1		0.875		0.5556	0.8889	0.5556	0.9623	0.8889	0.9231	0.9623	1	1	0.8966		0.931	1	1	1	1	0.907		0.881
LUNG	Unclassified	HCC1195	1		1	1	0.8462	1	0.8542	0.8571							1		0.9	1	1	0.9565	0.9348	0.8913		0.9565					0.98		0.7843	0.8235	0.9857	0.8806	0.9		0.6857	0.8491	0.92	0.9667	1	0.9492		0.7833
LUNG	Unclassified	HCC1359	0.95		0.9524	0.9524	0.9048	0.9524	1	0.871	1	1	0.625	1			1		1	0.6667	1	1	1	0.9722		1					1		1	0.6667	0.75	0.8182	1		0.9697	0.8333	0.8095	0.931	1	0.8		0.8667
LUNG	Unclassified	HCC1438																													1		0.4706	0.4706	1	1	0		1
LUNG	Unclassified	HCC1833	1		1	0.5263	1	1													1	1	1	1		1		1	1	1	1	1	1	1	1	1	0.9231		0.9167	1	0
LUNG	Unclassified	HCC2108							1	1							1		0.7	0.6	1	1	1	1		1					1		1	1
LUNG	Unclassified	HCC2279	1		1	1	1	1	0.7315	1					1	1	1	1	1	1					1		0.537				0.7793		0.9321	0.8682	0.9375	1	1	1	0.8592	1	1	0.7303	0.7802	0.7849		0.5			1
LUNG	Unclassified	HCC2935																			1	1	1	1		1					0.9565		0.9565	0.9565	1	1	0.8519		1			0.963	1	1		0.5185
LUNG	Unclassified	HCC366							0.4444	0.7407	1	1	1	1			0.5		1	0.3333	1	1	1	1	1	0.9375	1	1	0	1	0.9231	1	0.4615	1	1	1	1		0.9643	0.7619	1	0.5385	1	0.7436		0.8919
LUNG	Unclassified	HCC4006	1		1	1	1	1	1	1							1		1	1	0.6389	1	1	1	1	0.9189	1				0.9815		1	1	1	1	0.9846		1	1	0.7059	0.8571	1	0.8571		1			0
LUNG	Unclassified	HCC78	1	1	1	1	1	1	1	1											1	0.0909	1	1		1																1	0.9286	0.9286		1
LUNG	Unclassified	HLFA	0.9655	0.6	0.9655	0.9655	0.9655	0.9655	0.5	1	0.9167	1	1	1	0.8889	0.8889	1	0.8889	0.5833	0.6667	1	1	1	1		1					1		1	0.6296	1	1	1		0.3214	0.5429	0.8	0.625	0.6875	1		0.875
LUNG	Unclassified	HOP62	1	1	1	0.973	1	1	0.991	0.9909	1	1	1				1		1	0.625	0.9912	1	1	1		0.6667					1		1	1	0.8547	0.7345	0.8534		0.6466	1	1	1	1	0.8735		1
LUNG	Unclassified	HOP92	1	1	0.8175	0.9921	1	0.9921	0.7955	1	1	1	1	1	1	0.9688	1	1	1	0.9565	1	1	1	1	0.5	0.6458	1				1		1	1	1	1	1		1	0.3043	1	1	1	1		1
LUNG	Unclassified	HS229T	0.7381	1	1	0.8333	1	1	0.6447	0.3947	0.8889	1	0.6842	1	1	1	1	0.4737	1	0.7333	1	0.9474	0.9474	0.9474	0.4	0.9298	0.4	0.5	0.5	1	0.9371	1	0.6688	0.8188	0.9035	0.7544	0.9027		0.72	0.525	0.7273	0.7857	0.6991	0.8158		0.6875			0
LUNG	Unclassified	HS618T		1					0.5556	0.6552	0.6667	1	1	1	0	0.4857	1	0.6857	1	1	0.8235	0.7647	1	1		0.5					0.8333		0.8333	0.8333	0.8974	0.975	0.975		0.325	1	1	1	0.75	0.75	1	0.75	1	1
LUNG	Unclassified	IALM	1	1	1	1	0	1	0	1																														1	1
LUNG	Unclassified	LCLC103H	0.9252	0.1111	0.8224	0.9252	0.9252	0.9245	0.6439	0.6296	1	0.8	0.6	1	1	1	1	1	1	1	0.8113	1	1	1		1					0.7778		0.4844	0.5781	0.8696	0.8696	0.9914		0.9483	0.8636	0.9545	1	0.7083	0.7083		0.7083
LUNG	Unclassified	LCLC97TM1	0.9703	1	1	1	0.9048	0.9619	0.7564	0.8608	0.85	1	1	0.8	0.8571	0.8571	1	1	0.6207	0.7241	1	1	1	1	1	1	0.2				1		1	0.9615	0.9444	1	0.9722		0.9714	1	0.9655	0.9783	1	0.7609		0.6667
LUNG	Unclassified	LOUNH91	0.9464	1	0.9643	0.9643	0.9643	0.9107	0.913	0.8723	1	1	1	1	1	0.8333	1	1	1	0.8261	0.9667	1	0.9677	1		0.5					1		1	1	1	1	1		0.7193	1	1	1	0.8451	0.9859	1	0.8143	1	0.2
LUNG	Unclassified	LU65																																								1	1	1		1
LUNG	Unclassified	LUDLU1															1		1	1	1	1	1	1		1
LUNG	Unclassified	LXF289	1		1	1	1	1	1	0.6522																					1		1	1	1	1	1	1	1	0.9615	0.9231	1	1	1	1	1	1	1
LUNG	Unclassified	NCIH1105																																	1	1	1		1
LUNG	Unclassified	NCIH1155	1		0.9091	1	0.8571	0.7857	1	1							1		1	1	1	0.9091	1	1		0.9091					1		1	1	1	1	0.9375		0.7333	1	1	0.875	1	0.875		0.8333
LUNG	Unclassified	NCIH1373	1		1	1	0.7727	0.9545	0.6875	1							1		1	0.9091	1	1	1	1		1					1		1	1	1	0.7778	1		1	0.8462	1	1	1	1		0.8
LUNG	Unclassified	NCIH1395	1		1	0.75	0.6196	0.8571	1	1	1	1	1	0	1	1	1	1	1	1	0.9268	0.907	0.9286	1	1	0.6047	1	0	1	1	1	1	1	1	0.2308	0.2308	0.2143		0.2143			0.9492	1	1		0.4138
LUNG	Unclassified	NCIH1436	1		1	1	1	0.9118	1	0.8125	1	1	1	1			0.9231		1	0.9231	1	0.8519	1	1	1	1	1	0.875	1	1	1	1	0.9412	1	0.9298	0.9474	1		0.9123	0.9714	1	1	1	0.9474		1
LUNG	Unclassified	NCIH1568	1		1	1	1	1	1	0.9375							1		1	1	1	1	1	1		0.7941					0.898		0.9583	1	1	1	0.9615		0.8824	1	1	1	1	1		1
LUNG	Unclassified	NCIH1623	0.3571		0.4103	0.3953	0.4419	0.3721	0.2759	0.1471	1	1	1	1	0.7778	1	1	1	0.9643	1	0.9714	0.9143	0.9429	1	1	0.4286	0				0.7647		0.7059	0.8235	0	0	0		0			0.8889	0.1176	0.1667		0.1111			0
LUNG	Unclassified	NCIH1648	1		1	1	0.963	0.7692	0.8846	1	1	0.8889	1	1			1		1	1	1	1	1	1		1					1		1	1	1	0.9143	0.9429		1	1	1	1	1	0.9375		0.9333
LUNG	Unclassified	NCIH1781	1		1	1	0.9552	1	0.8456	1	1	1	0	1	1	1	1	0.25	1	1	0.9722	0.9722	0.9722	1	1	1	0.5217				1		1	1	1	1	1		1	1	0.6346	0.99	1	0.86		1
LUNG	Unclassified	NCIH1838	1	1	1	0.9828	1	1	0.62	0.2407	1	1	1	1	1	1	1	1	1	1					1		1	1	1	1	1	1	0.7391	1	1	0.8608	1		0.9512	1	1	1	0.8611	0.8611		0.8611
LUNG	Unclassified	NCIH1915	1		0.734	0.4902	0.6863	0.9604	0.5156	0.9615	1	1	1	1	1	1	1	1	1	0.96	0.9211	0.9211	1	1	1	0.8947	0.7333	0.5	1	1	0.9825	1	1	0.9052	0.9826	0.9593	0.9883	0.7692	0.5294	1	0.9292	1	0.9219	0.9844	1	0.871	1	1	1
LUNG	Unclassified	NCIH1944	0.8889		0.9062	1	0.7639	1	0.7971	0.6714							0.7826		0.7826	0.6522	1	0.9804	1	1	1	0.902	0	0	0.6	0.6	0.8904	0.6	0.9655	0.9767	0.8261	0.6571	0.6892	0.7368	0.5342	0.9118	0.9036	0.9474	0.8632	0.8737		0.7474
LUNG	Unclassified	NCIH2009	1		0.9568	0.9574	0.8794	0.8705	0.9032	1							1		0.9	0.7	0.7727	0.6818	0.7727	0.7727	1	0.7727	0.7692				0.7375		0.8205	0.8125	0.9848	0.9385	0.9254		0.7164	0.9016	0.9667	0.8452	0.9059	0.7882		0.9294			0
LUNG	Unclassified	NCIH2023	1		1	0.7692	1	0.4615	0.9375	1	1	1	0.4118	1	1	1	0.6364	1	1	1	1	0.8125	0.75	0.75		0.6		0.3333	0.3333	1	1	1	1	1	0.9091	0.6818	0.9545		0.0952	0.9821	1	0.9762	0.9762	0.881		0.7143
LUNG	Unclassified	NCIH2085	1		1	1	0.6216	1	0	1	1	1	1	1	0	0	1	0	0.5	0.5	1	1	1	1		1					1		1	0.9032	1	1	1		1			0.36	0.88	0.88		0.88
LUNG	Unclassified	NCIH2087	0.7292		0.9302	0.9592	0.898	1	0.9348	0.9574	1	1	1	1	1	1	1	1	0.8947	1	0.96	1	1	1		0.92					1		0.8667	1	0.8125	0.9688	0.9697		0.7576	1	0.8261	1	1	0.6875		1
LUNG	Unclassified	NCIH2106	0.2812		0.2188	0.4688	0.1562	0.375	0.88	1	1	1	1	1			0.9091		1	0.8182	1	1	0.9677	0.9355		1					1		1	1	1	0.9091	1		0.9091	0.6	0.9	1	1	0.9375		0.8125
LUNG	Unclassified	NCIH2110	0.7889	0.8333	0.8938	0.8904	0.7637	0.8419	0.3233	0.7573	1	0.9756	0.8293	1	0.6	0.8571	0.9051	0.7429	0.7868	0.7015	0.7636	0.7273	0.9091	0.8364	0.5714	0.4273	0.8571	1	0.7143	1	0.9474	1	0.8138	0.873	0.8075	0.8432	0.7474	0.4286	0.4681	0.7165	0.95	0.8367	0.8188	0.7987	0.2857	0.6711	0.8571	1	0.3529
LUNG	Unclassified	NCIH2126	1		0.8974	0.8684	0.4615	0.9231	0.1333	0.7879							0.4		0.5	0.1	0.8889	0.5789	0.8421	0.5263		0.4444					0.72		0.72	0.72	0	0.0667	0		0	0.2143	0.4286	0.1429	0.2857	0.4286		0.2857			0
LUNG	Unclassified	NCIH2172	1		0.9872	0.9341	0.8791	0.8901	0.0294	0.4848	1	0.8462	1	1	0.75	0.75	1	1	0.4615	0.4545	1	0.9286	0.9286	0.9286		0.9286		0	0	1		1			0.8727	0.8704	1		0.1455	1	1	0.8551	0.7536	0.3623		0			0.6923
LUNG	Unclassified	NCIH2291	0.9773		0.9318	1	1	0.9535	0.807	1	1	1	0.9286	0.8571			1		1	1	1	1	0.8636	1		1	1				1		1	1	1	1	1		1	0.9062	1	1	1	1		1
LUNG	Unclassified	NCIH2342	0.8372		0.973	0.9556	0.8444	0.9773	0.7674	0.9	1	1	1	1			0.8182		0.9091	0.8182	1	0.9412	1	1	1	1	1				0.8065		0.7576	0.9091	0.9688	1	0.8788		0.5625	0.9655	1	0.617	0.8936	0.8723		0.7609
LUNG	Unclassified	NCIH2347	0.8095		1	1	0.8333	0.9762	0.9394	1	1	0.625	1	1			1		0.75	1	1	1	1	1		0.6818					1		0.9688	1	0.9545	1	0.8182	0	0.6667	1	0.7	0.8333	0.4583	0.4583		0.0833			0.2
LUNG	Unclassified	NCIH2405	1		1	1	0.871	1	1	1							1		1	1	0.7143	0.5714	0.7143	0.7143		0.7143					1		1	1	1	1	1		1	0.6667	1	0.2222	1	1		1
LUNG	Unclassified	NCIH2444	1		1	1	1	1	1	0.871							1		0.9333	1											1		0.6667	1	1	1	1		1	1	1
LUNG	Unclassified	NCIH292	1	1	0.64	1	1	1	0	1							1		1	1					1		1								0.8889	1	0.8333		0.6111	1	1	1	1	1		1
LUNG	Unclassified	NCIH322	0.8571		0.7857	0.875	0.7368	0.8036	0.4394	0.9091							0.7273		0.5455	0.3333	0.8462	0.7692	0.9474	0.8718		0.5					1		0.72	0.52	0.65	0.7647	0.619		0.5	1	1	0.9412	1	0.5294		0.5294
LUNG	Unclassified	NCIH441	0.9556		0.8657	0.9785	0.9022	0.967	0.4321	0.9881	1	1	1	1	0.875	1	1	1	0.9167	0.7568	0.9706	0.9118	1	1		0.8824					1		0.8148	0.9259	1	0.9259	0.963		1	0.9615	0.913	1	1	1		0.68
LUNG	Unclassified	NCIH647	0.8571		1	1	0.9524	0.9524	0.5484	0.7333							1		0.6667	0.6667	1	1	1	0.9286		0.75					1		0.8235	1	0.7143	0.6429	0.7143	0.3333	0.3333	1		1	1	1		0.8
LUNG	Unclassified	NCIH727	1		1	0.8333	0.8889	1	1	1							1		1	1											1		0.9565	0.9565	1	1	0.875		1	1	1	1	0.8889	0.6111		0.8889
LUNG	Unclassified	NCIH810	1		1	0.8611	0.75	0.8333	0.9167	0.9706	1	0.8182	1	1			0.6		0.8	0.5333	0.871	1	1	0.9677	1	1	1				0.9538		1	1	0.9538	1	1		0.803	1	0.913	0.9286	0.9306	0.9167		0.8611
LUNG	Unclassified	NCIH854	1		0.9	1	1	1	1	1	0.9091	1	1	1	1	1	1	1	0.8974	0.7838	1	1	1	1	1	0.9	0.5				1		1	1	1	1	1	1	0.6364	0.9677	0.96	1	1	1		0.9
LUNG	Unclassified	RERFLCAD1	0.4545		1	1	1	0.7273	0.5111	0.6304	0.4286	1	1	1			1		0.625	1	1	1	1	1		0.9286					1		0.9667	1	0.9375	0.8646	0.8333	0.5	0.6146	1	1	0.9375	1	1		0.4792
LUNG	Unclassified	RERFLCAD2	1		1	1	1	1	0.863	0.9863							1		1	1								1	1	1	1	1	0.8056	0.8611	1	1	1	1	0.9773	0.9375	0	1	1	0.5882		1
LUNG	Unclassified	RERFLCAI	0.9419	1	0.8864	0.9659	0.8977	0.9091	0.4818	0.7594	0.875	0.875	1	1	1	1	1	0.8667	1	1	0.9252	1	0.9907	1	1	0.8396	0.6154	1	1	1	0.7162	1	0.8133	1	1	0.8923	1		0.8651	1	0.9727	0.9279	0.6429	0.6607	0.2857	0.5856	0.5714	1	0.4444
LUNG	Unclassified	RERFLCKJ	0.5526		0.7895	1	0.5385	1	1	0.9722							0.875		0.8261	0.7083	0.7778	0.7407	0.7037	0.7778	0.8182	0.4444	0.3333				0.9048		0.9524	1	0.8077	0.9434	0.7308		0.3529	0.8824	0.7647	0.9079	0.8026	0.8571		0.5195
LUNG	Unclassified	SCLC21H	0.6		0.75	0.7	0.5	0.5	0.65	0.45	1	1	1	1			0.8889		0.9	0.5556	1	0.75	1	0.875		0.5					0.75		0.8333	0.9167	0.8	1	1			0.3333	0.3333
LUNG	Unclassified	SQ1	1		1	0.4444	1	1	0.4667	1	1	1	1	1			1		1	1	1	1	1	1	0.5	0.7656	0.5				0.5909		0.907	1	1	0.8298	1		0.9787	0.8852	1	1	1	1		1
LUNG	Unclassified	SW1573	1		1	1	1	1	0.9583	1							1		1	1											1		1	1	0.8667	1	1		0.8667	1	0.75	1	1	1		0.8571
LUNG	Unclassified	T3M10	0.9907	0.8571	0.9439	0.9813	1	0.9907	0.8614	0.9709	1	1	1	0.95	1	1	0.9712	1	0.9902	0.98	0.9765	0.9535	0.9767	0.9767	1	0.9767	0.7778				0.9892		0.9892	0.957	0.9825	1	0.9915	1	0.9828	0.9245	0.975	1	1	0.9722	1	0.8857	1	1
OESOPHAGUS	WT BAE	KYSE180															1		1	1											1		0.9808	0	1	1	1		0	1	1
OESOPHAGUS	WT BAE	KYSE30	1		1	1	1	1	0.25	0.8889											1	1	1	1		1					1		1	0.125	1	0.9333	1		1	1	1	1	0.9474	1		0.7895
OESOPHAGUS	WT BAE	KYSE520	1		0.9921	1	1	1									1		1	1	1	0	1	1		1													1
OESOPHAGUS	WT BAE	OE19	1		1	1	1	1	0.5263	1	1	1	1	1			1		1	1	1	1	1	1		1					1		1	0.6875					1			1	1	0.7333		0.5667
OESOPHAGUS	WT BAE	TE1	1		1	0.9876	0.9006	0.9623	0.9316	0.9746	1	0.9412	1	1	1	1	0.9744	1	1	0.859	0.8649	1	0.9867	1		1		1	1	1	1	0.8	1	1	1	1	0.9655		0.8966	1	1	0.9245	0.9623	1		1			1
OESOPHAGUS	WT BAE	TE11	0.75		0.625	0.6635	0.5577	0.6569	0.5079	0.7969	1	0.8571	0.875	1	1	1	1	1	0.7308	0.8077	0.8636	0.913	0.9565	0.9565		0.6957		0.4	0.4	0.8	0.5161	0.8	0.7188	0.7812	0.7436	0.7568	0.7368	0.8	0.7368	0.8056	0.7742	1	0.9355	0.6774		0.7097
OESOPHAGUS	WT BAE	TE5	0.9592		0.9268	1	1	1	0.8511	0.9574	0.8	1	1	1	1	1	1	1	1	0.8571	0.9459	0.8649	1	1		0.9459					1		1	1	0.931	1	1		0.9375	1	1	0.6471	0.7647	1		0.75
OESOPHAGUS	Unclassified	COLO680N	1	1	1	0.8878	0.8776	1	0.641	1					1	1	0.875	1	1	0.875	1	1	1	1		1					0.7778		1	0.8704	1	0.7619	1		1	0.9677	0.9677	1	0.7353	1		0.7353			0
OESOPHAGUS	Unclassified	ECGI10	1		1	0.9762	1	1	0.9714	0.9714	1	0.8333	1	1			1		1	0.88	1	1	1	0.9524		1		1	1	1	0.9875	1	1	0.9625	0.8333	1	0.9636		0.7636	0.9848	1	1	1	0.8906		0.9531
OESOPHAGUS	Unclassified	KYSE140	1		1	1	1	1
OESOPHAGUS	Unclassified	KYSE150																																											1		1	1
OESOPHAGUS	Unclassified	KYSE510									1	1	1	1																					1	1	1		1	0.9964	1
OESOPHAGUS	Unclassified	KYSE70									1	1	1	1
OESOPHAGUS	Unclassified	OE21	0.8929	1	1	1	0.9643	0.75	0.3902	0.8372	1	1	1	1			1		0.3	0.619	1	1	1	1		0.875					0.7391		0.7241	0.6897	1	1	0.8235		0.8235	0.975	1	0.7647	0.9412	0.8824		0.6875
OESOPHAGUS	Unclassified	OE33	0.8761		1	1	0.9279	0.9636	0.6806	0.9091	1	1	1	1			1		0.7143	1	1	1	1	1	1	1	1				1		1	0.902	1	1	1		1	0.98	1	1	1	0.6944		0.5714
OESOPHAGUS	Unclassified	TE10	1		0.9877	0.9877	0.9259	0.95	0.8333	0.9348	1	0.9167	1	1	0.9091	0.7273	0.9189	0.8182	0.8919	0.8108	1	1	0.8667	1		0.7333					0.9286		0.9107	1	0.8864	0.875	0.9333	0.5	0.5778	0.84	0.973	0.9184	0.6531	0.6531		0.2041			0.3333
OESOPHAGUS	Unclassified	TE15	0.5072	0.1	0.4118	0.5072	0.2754	0.6667	0.3881	0.4853	0.9375	1	1	1	0.7333	1	0.7083	1	0.9583	1	0.7073	0.8293	1	1	1	1	0.6875	0.8333	0.5	1	0.8108	0.8333	0.6579	0.6053	0.8438	0.9516	0.8906		0.5781	1	0.7174	1	0.8158	0.9211		0.6579
OESOPHAGUS	Unclassified	TE4	0.9143		0.9857	1	0.8714	0.9286	0.3929	1	1	0.6667	0.6667	1	1	1	1	1	0.8667	0.7333	0.9783	0.766	0.8936	0.9362		0.6809					1		0.9744	0.8205	1	0.9818	1	1	0.9636	0.9091	1	0.9524	0.7955	0.8182		0.7907
OESOPHAGUS	Unclassified	TE6	0.971		0.9833	1	0.8382	0.9853	0.8222	0.9778	1	1	0.6154	1	1	1	1	1	0.95	0.5	0.875	0.8929	0.875	0.8929		0.8036					1		0.9583	0.625	1	1	1	1	0.9643	0.9565	0.8889	1	1	1		0.8571
OESOPHAGUS	Unclassified	TE8	1	1	1	1	1	0.6961	1	0.9828	1	1	1	1	1	1	1	1	1	0.5714								1	1	1	1	0.9643	0.95	1				1		1	1	0.9737	1	0.7807	1	0.7807	1	1
OESOPHAGUS	Unclassified	TE9	1		1	0.9535	0.977	0.9535	0.8028	1	1	1	1	1	1	1	0.7879	1	1	0.7879	0.9355	1	0.871	1		0.9355					1		1	0.975	1	0.9615	1		0.8077	0.9706	0.8788	0.9474	0.9474	1		0.7105			0.4286
OESOPHAGUS	Unclassified	TT	0.9222		0.9333	0.8444	0.8	0.9222	0.8065	0.9683	1	0.8	0.8	0.8	1	1	0.9655	1	0.931	0.8276	1	0.9667	0.9333	1		0.8					0.8205		0.8	0.875	0.9091	0.9762	0.9318	0.8462	0.6136	0.9524	0.9655	1	0.9333	0.9333		0.7			0.1667
OVARY	WT BAE	A2780	1		1	1	1	1							1	1	1	1	1	0.6071	1	1	1	1	1	0.7143	0.9444				1		1	1								0.7451	1	1		0.2692
OVARY	WT BAE	CAOV3	1		0.8684	0.9474	1	1	0.7838	1							0.8966		0.8214	0.4286	1	0.6111	0.4444	0.4118		0.3333					0.4643		0.5	0.5	0.069	0.05	0.1379		0.069	0.3182	0.4545	0.3571	0.3095	0.0952		0
OVARY	WT BAE	COV362	0.963		0.8696	1	0.8929	1	0.9091	0.9706	1	1	1	1			1		1	1	1	1	1	1		0.9474		0	1	1	1	1	0.7778	1	0.6538	1	0.7778		0.5769	1	1	0.619	1	0.9524		0.3333
OVARY	WT BAE	COV644	1	1	0.9851	1	0.9254	0.8657	0.4035	0.8966	1	1	1	1	0.9091	0.9091	1	0.9091	0.7727	0.7727	0.7419	0.7419	0.7188	0.875		0.3125					0.9535		0.7442	0.7442	0.6667	0.6765	0.8333		0.5	0.6	1	0.7647	0.8235	0.4118		0.4118			0
OVARY	WT BAE	EFO21	1		1	1	1	1	0.6957	1	1	0.7895	1	1			0.7273		1	1	1	1	1	1	1	0.8333	1				1		1	1	1	0.8333	1		0.9167	1	1	1	1	0.5		0.5
OVARY	WT BAE	EFO27	0.9429		1	0.9714	0.8	0.9429	0.9	0.9667	0.8824	1	1	1			1		1	1	1	0.9167	1	1	1	1	1				0.9714		1	1	1	1	1		0.6154	0.9231	0.9	0.9444	0.9444	0.9444		0.9444
OVARY	WT BAE	FUOV1	1		1	1	1	1	0.9423	0.9811	1	1	1	1	1	1	1	1	1	1	1	0.8125	1	1		1					1		1	1	1	1	0.8974		0.4474	0.7647	0.7059	0.75	1	1		1
OVARY	WT BAE	JHOS2	1		1	1	1	1	0.25	0.25					0.8333	0.8333	1	0.6667	1	1								0	0.6	1	1	1	0.8333	0.8108	0.8154	0.6452	0.5231		0	0.3043	0.7778	0.1667	0.6429	0.9286		0.119
OVARY	WT BAE	NIHOVCAR3	1		1	1	1	1	0.8077	1	1	1	1				1		1	0.9231	0.6	0.8	0.5	1		0.5					1		1	1	0.5	0.5	0.4545		0.3939	0.2273	0.4762	0.5	0.5	0.6364		0.2632
OVARY	WT BAE	OAW42	1		1	1	0.8947	1	1	1	1	1	1	1	0.6	1	1	1	1	1	1	1	1	1		1					1		0.6667	1						1	1
OVARY	WT BAE	OV56	1		0.9643	1	0.931	0.7931	0.7778	0.8182							1		1	0.6											1		1	1	0.9091	0.7	1	0.8571	0.5455	1	1	0.9444	0.7778	1		0.6667
OVARY	WT BAE	OV7	1		1	0.875	0.8889	0.875	0.6429	1							1		0.8	0	1	0.9474	1	0.9474		0.6316					0.7576		0.3939	1	0.625	0.75	0.8		0.76	1	1	0.3636	1	0.2941		0
OVARY	WT BAE	OV90	1		1	1	1	1									1		1	1	0.05	0.05	1	1		1									0	0	0		0	1	1	1	0.75	0.25		0
OVARY	WT BAE	OVCAR8	1	1	0.9429	1	0.9722	1	1	1	0.9	1	1	0.8889	1	1	1	1	1	0.875	1	1	1	0.92		1		1	1	1	1	1	1	1	1	1	1		0.9688	0.9565	0.9583	1	1	1		0.75
OVARY	WT BAE	OVK18	0.9474		0.7778	0.9565	0.913	0.9545	0.95	1							0.7778		1	0.9474	1	1	1	1		1					0.9231		0.8571	1	1	1	0.8333		0.7059	0.7273	0.9091	1	0.7727	0.7727		0.7143
OVARY	WT BAE	OVSAHO	0.7838		0.8108	0.5676	0.7778	0.8	0.7963	0.8947							1		0.8235	0.6471	1	0.9444	1	1		0.5556					0.8333		0.8889	0.8611	0.8679	0.5094	0.5962		0.0755	0.4651	0.9211	1	1	1		0.4615
OVARY	WT BAE	SKOV3	1		0.8889	1	1	1	0.9722	0.9722					1	1		1			1	0.913	0.9565	1		0.6957					0.625		1	1	0.5556	0.5556	0.5556	0.3636	0.3333	0.8889	1	0.125	0.5	0.75		0.125
OVARY	WT BAE	SNU119	0.9535		0.9767	0.8372	0.9535	0.9756	1	1							0.5		0.4211	0.35	0.8462	0.8462	0.8462	0.6154	0.5	1	0.5				0.5714		0.7429	0.6389	0.5667	0.6071	0.5667		0.4667	0.5185	0.9615	0.6607	0.6607	0.6786		0.5			0
OVARY	WT MAE	IGROV1	1		1	1	1	0.8889	1	1	0.625	0.625	0.625	0.625	1	1	1	1	1	1	1	0.5333	0.8	1		0.6667		0.6667	0.6667	0.8333	0.9286	1	0.7143	0.7143	0.8889	0.9412	0.7222		0.3333	0.8889	0.8	0.9474	1	0.9474		0.5333
OVARY	Mutant	ES2	0.4435	0.2941	0.6216	0.5086	0.5	0.7304	0.2353	0.1182	0.5593	0.6441	0.7966	0.8519	0.72	0.92	0.9375	1	0.8125	0.8125	0.9796	0.4082	1	1		0.4694		0.6111	0.5556	0.7059	0.4118	0.6667	0.4154	0.2794	0.8757	0.869	0.858		0.6131	0.5669	0.8175	0.8261	0.6196	0.6831	1	0.4945	1	1	1
OVARY	Mutant	RMGI	0.7778		0.5556	0.9444	0.7222	0.9444	0.3333	0.3333	0.3333	0.8889	0.8889	1			0.7917		0.2083	0	1	0.6	0.6	0.6	0.8333	0.6	0.8571								0.0769	0.25	0.0769		0.0769	0.8065	0.871	0.4062	0.2188	0.125		0.0938
OVARY	Unclassified	CAOV4	1		1	1	0.9492	1	0.9714	1	0.8696	1	1	1			0.7778		1	1	1	1	1	0.75		0		0	0.6	0.6	0.2857	0	0.58	0.76	0.2632	0.1622	0.3421	0	0	0.2192	0.7302	0.4495	0.5273	0.4144	0	0.1161	0	0	0
OVARY	Unclassified	COV318	0.925		0.775	0.9268	0.6341	0.6341	0.5862	0.7	0.5833	0.1667	0.1667	0.1818	0.8	0.8	0.2353	0.8	0.2667	0.2353	0.6667	0.1111	0.1111	0.1111		0					0.9556		0.7174	0.7021	0.4776	0.5507	0.3571		0.2394	0.4615	0.3095	0.2407	0.2778	0.3455		0.3519
OVARY	Unclassified	COV434	1		1	1	0.8333	1	0.8889	1	0.7	1	0.8	1			1		1	0.8182	0.8333	0.6667	1	0.8333		0.8333					1		1	1	1	1	0.7778		0.7778	1	1	0.6	0.8	1		0.7
OVARY	Unclassified	COV504	1		1	0	1	1							0.2222	0.2222	1	0.2353	0	0	1	0	1	0		0		0	0	1	0.2308	0	0	0	0	0	0.02		0	0.0588	0	0	0	0	0	0	0	0
OVARY	Unclassified	DOV13	0.9592		1	1	0.8302	0.9423	0.9677	0.9032	1	1	1	1							1	0.7143	1	1		1					0.9412		1	0.9412	1	1	1		0.4286			1	0.6	1	0.2857	1	0.2857	0.2857
OVARY	Unclassified	HEYA8	1		1	0.8571	0.7857	1	0.6444	1		1	1	1			1		1	0.5556					1		0.8				0.8429		0.8286	0.7143	0.619	1	1		1	0.8356	1	1	0.5217	0.913		0.6957
OVARY	Unclassified	JHOC5	0.3846	0.1429	0.4167	0.3846	0.2308	0.3077	0	0.1351	1	0.4	1	1	0.1818	0.1818	0.1111	0.1818	0.1364	0.12	0	0	0	0		0									0.4211	0.5238	0.381		0.4	0.5	0.5	0.4889	0.4	0.4889		0.2222
OVARY	Unclassified	JHOM1	0.4255		0.5682	0.5532	0.2128	0.4255	0.3404	0.4286	0.75	0.5	0.5	0.75			0.4615		0.4444	0.4211	0.9038	0.8269	0.9615	0.9615		0.7885					0.4714		0.4571	0.4583	0.5094	0.6154	0.6182		0.5455	0.6094	0.7344	0.5517	0.5333	0.5333		0.5333
OVARY	Unclassified	JHOM2B																										1	1	1	1	1	1	1						1	1
OVARY	Unclassified	MCAS	1		1	1	1	0.8571	0.4524	1							1		1	0.95	1	1	1	1		1					1		1	1	0.8372	0.8571	0.8372		0.7556	1	1	1	0.6	1		0.5
OVARY	Unclassified	OAW28	1		1	1	0	0.8261													0.9091	0.9091	0.9091	0.4545		0.4545					0.5102		0.5319	0.5102	0.1892	0.2121	0.1892		0.1892	0.4286		0	0.1818	0.1818		0.1905
OVARY	Unclassified	ONCODG1	0.6364		0.7534	0.7273	0.7273	0.7614	0.8519	0.8077							1		0.5652	0.3913	0.9318	0.7955	0.9318	0.9318	1	0.7907	1				1		1	1	0.5652	0.5455	0.5455		0.2609	1	1	0.1765	0.3529	0.3529		0.1765
OVARY	Unclassified	OVCAR4	0.8333		1	1	1	1											1	1											1		1	1
OVARY	Unclassified	OVISE							0.6667	0.6667											1	1	1	1		0.875					1		1	1	1	1	1		0.4			0.3	1	1		0.3
OVARY	Unclassified	OVKATE	1		1	1	0.9821	1	0.8036	0.9828	1	1	1	0.5833	1	0.6	1	1	0.9615	0.9615	1	1	1	0.825		1					0.9348		1	0.6596	0.8182	0.8182	0.8235		0.8235	1	1	0.6111	0.4571	0.8333		0.75
OVARY	Unclassified	OVMANA	1		1	1	1	1	0.8056	0.9167	1	1	1	0.7143	1	1	1	0.8	1	1	1	1	1	1		0.8125					1		1	1	1	0.8846	1		0.64	1	0.8421	0.9167	1	0.8333		1
OVARY	Unclassified	OVTOKO	1		1	1	1	1	0.9118	0.9706	1	1	1	1	1	1	0.9167	1	1	0.9167								0.9474	0.9444	0.9474	1	0.9474	1	1	1	1	1		0.8649	0.9655	0.9643	1	0.8333	1	1	1	0.6	0
OVARY	Unclassified	RMUGS	1	1	1	1	0.72	0.84	0.6377	0.8028	1	1	1	1	0.6	0.6	0.8219	0.6	0.8904	0.4795	0.9545	0.913	0.913	0.913	0.9412	0.9565	1	0.8571	1	1	0.7414	0.8571	0.5862	0.7119	0.9737	1	0.7632		0.7568	0.95	0.9688	0.9844	0.9683	0.9531		0.9524			0.625
OVARY	Unclassified	SNU8	1		0.3469	0.34	0.34	0.34													0.7674	1	0.7727	0.7727		0.7727		0	0	1	1	0	1	1	0.8276	0.8276	0.8571		0.8276	1	1	0.6316	0.6316	0.6316		0.6316
OVARY	Unclassified	SNU840							0	0							1		1	1	1	1	1	0.9286		1		1	1	1		1			1	1	1		0.7	0.95	0.9	1	1	1		1			1
OVARY	Unclassified	TOV112D	1		0.9756	0.9756	0.9268	1	1	1	1	1	1	1			1		1	1	1	0.9231	1	1		0.9231					1		1	1	1	1	1		0.75	0.625	1	0.2667	1	1		0.6
OVARY	Unclassified	TOV21G	0.95		0.95	0.95	0.95	0.95	1	1															1		1	0.9474	0.9474	1	1	1	1	0.5769	0.7143	1	1		0.9048	0.9677	1	1	0.9615	0.9615		0.52
OVARY	Unclassified	TYKNU	1		1	1	0.9545	0.9565	0.6957	1	1	1	1	1						1	0.6364	1	1	0.9091		1					1		1	1	1	1	1		1	0.8824	0.8824	1	1	1		0.9412
PANCREAS	WT BAE	DANG	1		1	0.9381	0.9588	0.9579	0.8556	1							1		1	1	1	1	1	0.8475		0.9655					1		1	1	1	1	1		1	1	1	0.9615	0.9615	0.9615	1	0.9615	1
PANCREAS	WT BAE	PANC0327	1		1	1	0.6721	1	0.7857	1	1	1	0.5	1	1	1	1	1	1	0.6522	1	1	1	1		1					0.9821		1	1	1	0.9565	0.7391		0.913	1	1	1	1	0.9688		1
PANCREAS	WT BAE	PANC1	1	1	0.9722	1	1	1	0.4583	0.96							1		1	0.7692	1	1	1	1		0		0.5	0	1	1	1	1	1	1	1	0.9375		0.8125	0.72	1	0.3043	0.9565	0.9565		0.8261
PANCREAS	WT BAE	QGP1	1		1	1	1	1	1	1	1	1	1	1			1		0.96	0.96	1	1	1	1		1					1		1	1						1	1	1	1	1		1
PANCREAS	WT BAE	SW1990	1		0.9286	0.8333	1	1	0.7857	1	1	0.9	0.5	0.7			0.8889		0.8889	0.6667											0.875		1	0.75	1	1	1		0.6923	1	1	0.9333	1	1		1
PANCREAS	WT MAE	HPAC	1	1	0.9474	0.8947	0.6842	0.9605	0.625	0.9688	1	1	1	0.875			1		0.7857	0.5714	1	1	0.95	1	0.5	0.85	0.75				0.8936		0.8936	0.8723	1	1	0.8333	1	0.9444	1	1	1	0.6429	0.6429		0.5357			0.2
PANCREAS	WT MAE	PANC1005	1		1	1	1	0.9091	1	0.88	1	1	0.8571	1	1	1		0.8			1	1	1	1	1	1	1				1		1	1	1	1	1		0.7143	1	0.9474	0.8571	0.8571	0.8571		0.9231
PANCREAS	WT MAE	PATU8988T	0.98		0.94	0.88	0.78	0.96	0.8	1	1	0.8462	1	1	1	1	1	1	0.7917	0.875	1	0.9524	1	1	0.9167	0.6667	1				0.9697		1	1	1	1	0.9206		0.9155	1	0.9394	1	1	1		0.9512
PANCREAS	Unclassified	ASPC1	1		1	1	1	0.9714	0.5676	1							1		1	1	0.8571	0.375	1	1		1					0.9167		1	1	1	1	1		1	1	1	1	1	1	1	0.7273	1	1
PANCREAS	Unclassified	BXPC3	1		1	1	0.44	0.72	0.6486	0.7568	0.8571	1	1	1	0.8333	0.5	0.8636	0.8333	0.8636	0.6364	0.95	0.85	0.95	1		0.65					0.9474		0.4737	0.5526	0.7692	0.5769	0.6923		0.6538	0.6429	0.8214	0.75	0.5357	0.4643		0.1429			0
PANCREAS	Unclassified	CAPAN2	1		1	0.9655	0.931	1	0.8889	1	1	1	1	1	1	1	1	1	1	1	1	1	1	1		1					1		0.7857	0.7857	1	1	1		1	1	1	0.9286	1	1		0.9286
PANCREAS	Unclassified	CFPAC1	1	1	1	1	1	1	1	0.9848	1	1	1	1	1	1	1	1	1	0.8182	1	0.4286	1	1		1		1	0.9231	1	1	1	1	1	0.9062	0.8065	1		1	0.75	0.8235	0.9872	1	1		0.9861
PANCREAS	Unclassified	HPAFII	0.5833		1	1	0.5833	0.5833	1	1							1		1	1	1	0.875	1	0.625		0.875					1		1	1	1	1	1		1	1	0.7273	0.9302	1	1		0.7632
PANCREAS	Unclassified	HS766T	0.1739		0	0.1739	0.1957	0.1957	0.1163	0.5333					1	1	1	1	0.3846	0.3846											0.9032		1	0.8182	0.9551	0.875	1		0.954	1	0.8209	0.8116	0.7536	0.971	1	0.8261	1	1
PANCREAS	Unclassified	HUPT3	1		1	1	1	1	1	1					1	1	1	0.95	1	1	1	0	0	0		0		0	0	1	1	1	0.0968	0.3125				1		1	1	0.6875	1	0.8375		0.8395
PANCREAS	Unclassified	L33	0.9		0.8974	0.8974	0.6667	0.8718	0.1458	0.8333	1	1	1	1			0.7778		0.8889	0.4444	0.7812	0.8125	0.9677	1	0.4286	0.9688	0.5714				0.65		0.7143	0.4091	0.9091	0.8636	0.9545		0.6818	0.7429	1	1	0.5952	0.7381		0.5814			0
PANCREAS	Unclassified	PANC0203	1		1	1	1	1	1	1							1		0.8571	1	0.8333	1	1	1		1					0.3333		0.6667	1	1	1	1		0.8333	0.8333	0.9167	0.9231	0.7692	0.9231		0.9231
PANCREAS	Unclassified	PANC0213							0.9412	0.6061	1	1	1	1	0.8182	0.8182	0.8857	0.8182	1	0.9714					1		0.5714				1		1	1	1	1	1	1	1	0.7674	1	1	1	1	1	1	1	1	0
PANCREAS	Unclassified	PANC0403	0.7045		0.9773	1	0.9545	0.8409	0.6818	1	0.9167	1	1	0.9091			1		1	0.5294	0.9667	1	1	1	1	0.5	1				1		1	1	1	0.8148	0.9259		0.5556	0.8966	0.8276	1	0.9615	0.9615		0.96
PANCREAS	Unclassified	PANC0504	1		1	1	1	1	0.9118	1											1	1	1	1		1		1	1	0.8	1	1	1	0.8667	0.9333	0.9375	1		0.9375	1	1	1	1	1		1
PANCREAS	Unclassified	PANC0813	1		0.9412	1	1	1	0.6316	0.9756	1	1	0.8889	1			0.8571		0.5714	0.8571	1	1	1	0.875		0.75		1	1	1	1	1	1	1	1	1	1	1	0.8667	0.9444	1	0.7857	0.8667	1		1
PANCREAS	Unclassified	PATU8902	1		1	1	0.9474	0.9474	0.625	0.8788							1		0.6667	1	0.875	0.625	1	1		0.625		1	0.8	1	0.9024		0.8571	0.9535	0.8667	1	0.9		0.8	0.7097	1	0.9545	0.7391	1		1
PANCREAS	Unclassified	PATU8988S	1		1	1	0.3846	1	0.5	1	1	1	1	1																	1		1	1	1	1	1		0.641	1	1	1	1	1		0.9091			0
PANCREAS	Unclassified	PK1	1		1	0.8	1	0.8													1	1	1	1		1					0.7778		0.8571	0.8333	0.8	1	1	1	0.5333	1		0.6667	1	1		1
PANCREAS	Unclassified	PK45H	0.9444		0.9444	1	1	0.8947	0.4474	1	0.5714	1	1	1	1	1	1	1	1	0.7778	0.6087	1	1	1		1					0.8929		0.9138	0.9265	1	0.9062	0.875		0.5714	1	1	1	0.975	0.9767		0.6765
PANCREAS	Unclassified	PK59	1		1	1	1	1	0.6456	1	1	1	1	1	1	1	0.9167	1	1	1	0.9643	0.8929	0.8929	1	1	0.8929	1				0.9		1	1	1	1	0.9787		1	0.9333	0.8222	0.8824	1	1		1
PANCREAS	Unclassified	PSN1	0.7805		0.95	0.9268	0.8537	0.9487	0.6122	0.94	1	1	1	1			1		1	0.9048	1	1	1	1	0.8571	0.5862	0.2857				0.6786		0.8214	1	0.7353	0.7812	0.9118		0.7647	1	1	0.8947	0.7368	1		1
PANCREAS	Unclassified	SNU213	1		1	1	1	1	1	1											1	1	1	1		1					1		0.9091	0.8333	1	1	1		1	1	1	0.8868	1	1		1
PANCREAS	Unclassified	SNU324	1		0.95	0.9524	0.9524	0.85	0.6176	0.9459	1	0.8	1	1			1		1	1	1	1	1	1		1					1		0.8571	0.9048	1	1	1		0.8571	1	0.9524	0.9565	1	1		0.913
PANCREAS	Unclassified	SNU410	1		0.8966	1	1	0.8621	1	0.6316							1		1	1					1		1	1	1	1	1	1	1	1	1	0.6429	1		0.6667	1	1	1	1	0.6667		1
PANCREAS	Unclassified	SU8686	1	1	1	1	1	1	1	0.9697					1	1	1	1	1	1	1	1	1	1		1		1	1	1		1			0.7963	0.7547	1		0.7963	1	1	1	1	1		1
PANCREAS	Unclassified	SUIT2	0.973		0.973	0.973	0.8919	0.9722	0.5	1	1	1	1	1	0.6	0.6	1	1	0.8125	0.6	1	0.8	1	1		0.9					0.7037		0.5926	0.7778	0.9524	1	0.9524	0.8	0.9524	0.8621	0.9565	1	0.9545	0.8636		0.9091
PANCREAS	Unclassified	T3M4	0.8837		0.9531	0.8977	0.8295	0.9545	0.7015	0.9254	1	0.9167	1	1	0.75	0.8125	0.9	0.875	0.6667	0.6667	0.9706	0.8286	0.6286	0.7714		0.5714		0.2857	0.7143	1	0.92	1	0.8846	0.7692	0.8889	0.6667	0.7778	0.4	0.6923	0.8824	0.8966	0.5238	0.4762	0.5909		0.7273			0
PANCREAS	Unclassified	TCCPAN2	1		1	1	1	1	1	1					1	1	1	1	1	0.8	1	1	1	1		1					0.9667		0.7241	0.8667	0.8333	0.8333	1		1			1	0.9667	1		0.7778
PANCREAS	Unclassified	YAPC	0.9895		0.9684	0.9684	0.9684	1	0.9886	0.9659	0.8824	1	1	1	1	1	1	1	0.9318	0.881	1	0.9412	0.9412	0.9706		1					1		0.9487	0.9762	1	1	0.9565		0.9565	1	1	1	1	1		0.9412
PLEURA	WT BAE	MSTO211H	1	1	0.9545	0.9535	1	1	0.8814	0.9167	1	1	1	1	1	0.8333	1	1	0.9565	1	0.8723	0.8696	0.8696	1		0.7234					0.6667		0.8571	0.9524	0.875	0.875	1	1	0.75	1	1	0.8889	1	1		1
PLEURA	Mutant	NCIH2052	1	1	0.8889	1	0.9355	0.9194	0.6458	0.9149	1	1	1	1	1	0.7	1	1	0.75	0.75	1	0.9697	1	1	1	1	1				0.7857		0.8929	1	0.987	1	1		0.8182	1	1	0.7391	0.7391	0.6957		0.6957
PLEURA	Unclassified	ACCMESO1	0.7619		0.8837	0.8605	0.8889	0.8837	0.98	0.8654	1	1	1	1			0.8571		0.8571	0.8571	1	0.8571	1	1		0.7143					1		1	1	1	1	1		0.6857	1	1	1	1	0.8387		0.8438
PLEURA	Unclassified	ISTMES2	1		1	0.6333	1	0.6667	0.7941	0.9412	1	1	1	0.8889			1		0.9231	1	0.875	1	1	1		1					1		1	1	0.4286	1	0.9714		0.9032	0.24	0.8269	1	0.9855	1		0.9853
PLEURA	Unclassified	JL1	1	1	1	0.9348	0.8511	0.9574	0.9512	0.9268	0.75	0.625	0.6875	1	1	0.75	1	1	1	0.7576	1	1	1	0.8684	0.9444	0.8919	0.7778				1		0.918	0.9524	0.898	0.949	1		0.898	0.9153	1	0.9767	0.814	0.9535		0.8372
PLEURA	Unclassified	NCIH2452	0.9167		0.75	0.6667	0.6667	0.9143	0.4737	0.5897	1	0.7778	1	1			1		0.8	0.8889	0.9091	0.7273	1	1		1					0.9524		0.619	0.619	0.4706	0.625	0.5263		0.5263	1	1	1	0.8378	0.6757		0.7143			1
PLEURA	Unclassified	NCIH28	0.7333		0.9778	1	0.8261	0.7391	0.6	0.9268	1	1	0.75	0.8333	1	1	0.8182	1	0.8182	0.2857	1	0.9231	1	0.7692		1					1		1	0.8	0.8889	0.9259	0.9643		0.6786	0.963	1	1	1	1		1
PROSTATE	WT BAE	22RV1	1		1	1	1	1	1	1	1	1	1	1																	1		1	0.8571	1	1	1		1	0.0833	1	0.2609	0.3043	0.3043		0.0435
PROSTATE	WT BAE	DU145	1	1	1	1	0.9677	1	0.9535	1	1	1	1	1	1	1	0.75	1	0.75	0.6875	0.9444	1	1	1	0.5	1	0.5	1	1	1	1	1	1	0.9545	1	1	1		1	1	1	1	1	1		1			0
PROSTATE	WT BAE	PC3	1		1	1	1	1	0.5	0.6875	1	1	0.7143	1			1		0.8	0.8	1	0.9474	0.9474	1		0.9474					1		0.6	0.8889	1	0.6154	1		0.9231			0.1818	0.3636	0.0909		0.0909
PROSTATE	Unclassified	MDAPCA2B	1		0.8889	1	1	1	1	1																					0.7333		1	1	1	0.75	0.75	0	0.6667	0.8571	1	0.84	0.36	1		0.9412
PROSTATE	Unclassified	NCIH660	1		1	1	1	1	1	1							1		1	1	1	1	1	1	1	1	1				1		1	0.6765	1	1	1		1	1	0.9286
PROSTATE	Unclassified	VCAP	1		1	0.8837	1	1	0.875	1					0.6667	1	1	1	1	0.8571	1	1	1	1	1	1	1				0.7391		0.92	1	1	1	0.8537		0.7073	1	1	1	1	1		1
SALIVARY	Unclassified	A253	1		0.9677	0.9722	0.8056	1	0.92	0.68	1	0.8571	1	1	1	1	1	1	1	0.9	1	1	0.875	1	1	0.9		0.75	1	1	1	1	0.8889	1	0.9268	0.9756	1		0.6098	1	0.9302	1	0.9394	0.9697		1			0.8571
SALIVARY	Unclassified	YD15	0.8133		0.9324	0.9333	0.8133	0.8919	0.5417	0.7451	0.8182	1	1	1			0.9231		0.9231	0.6923	0.8889	0.8519	0.8889	0.7407		0.8462					0.6875		0.8438	0.5938	1	1	0.913		0.7917	0.6333	0.8846	0.8889	0.7368	0.8947		0.4737
SKIN	Mutant	A101D	0.5556		0.5556	0.7778	0.7778	0.6471			0.6	0.8	0.65	0.8	0	0		0													0.7333		0.7143	0.7333	0.2667	0.3636	0.2		0	0.45	0.7368	0.88	0.875	0.72		0.72
SKIN	Mutant	A2058	0.5424		0.5593	0.6102	0.5932	0.569	0.4844	0.3871	0.5	0.5	0.5	0.5			0.3182		0.3182	0.2727	0.64	0.6	0.6	0.56		0.6		1	1	1	0.6809	1	0.6809	0.6667	0.5781	0.6032	0.5938		0.4603	0.6154	0.6923	0.8551	0.6667	0.8		0.6522
SKIN	Mutant	A375		0					0	0	0.64	0.6538	0.6667	0.6667	1	1		1			0	0	0	0		0					1		1	1	0	0	0.25		0.2667			0	0	0		0
SKIN	Mutant	COLO741	0.5938		0.6296	0.3438	0.125	0.3438	0.1071	0.5	0.2	0.2	0.2	0.2			1		1	0.9	0.8667	0.3333	1	1		0.2667					0.6818		1	1	0.5833	0.5833	0.5833		0.8333	1	1	0.9615	0.963	0.9259		0.963
SKIN	Mutant	COLO829	1		1	1	1	1	0.8571	1	1	1	1	1							1	0.9615	0.8462	1		1					1		0.9655	1	0.875	0.5714	0.75		0.375	0.6	0.6	1	1	1		1
SKIN	Mutant	G361	0.4394		0.3333	0.3485	0.2576	0.3485	0.3521	0.4324	0.4615	0.4615	0.5	0.4615	0.4	0.4	0.3922	0.4	0.4694	0.4314	0.8387	0.5161	0.5484	0.5738		0.4098					1		0.8966	0.8276	0.475	0.5676	0.4737		0.25	0.3333	0.3333	0.5455	0.4688	0.4545		0.2121
SKIN	Mutant	HS294T	0.5077		0.5152	0.4697	0.4848	0.5152	0.4324	0.5405	0.75	0.65	0.65	0.65			0.6667		0.9524	0.8571	0.7778	0.7778	0.6111	0.8333	0.3333	0.7778	0.3333	0	0	0	0.6667	0	0.6333	0.6333	0.2857	0.3333	0.2857		0.2857	0.5938	0.6	0.6111	0.6111	0.6111		0.6111
SKIN	Mutant	HS944T	0.3684		0.8333	0.7778	0.5263	0.5789	0.8571	0.875	1	1	0.4	1	0.8	0.8	0.8	0.6	0.72	0.72	0.8	0.6667	0.9333	1		0.6667					0.5333		0.5333	0.5333	0.6667	0.55	0.5909		0.2273	0.8333	1	0.6875	0.375	0.5		0.2812
SKIN	Mutant	HT144	0.1		0.4	0.075	0.175	0.025	0.2364	0.2381	0.4	0.3	0.4	0.5	0	0	0	0	0	0	0.7692	0.7692	0.5385	0.5385		0.5385					0.2222		0.2857	0.2222	0.2		0.2		0.2	0.1875	0.625	0	0	0		0
SKIN	Mutant	IGR39	1		0.9231	0.3846	0.9231	1	0.5789	0.55							1		0.7778	0.7778	1	1	1	1		1					1		1	0.9143	0.9524	0.7619	0.7143		0.5			0.7857	1	1		1
SKIN	Mutant	RPMI7951	1		1	0.9091	0.4545	1	0.4839	0.5484							1		1	1	0.381	0.9048	1	1		0.4737									1	1	0.9091	1	0.7273	1		0.8077	1	1		1
SKIN	Mutant	RVH421	0.5319		0.617	1	0.7447	0.8478	0.4118	0.5962	0.625	1	0.875	1							1	1	1	1		1					0.6897		0.6333	0.7	1	1	0.6		0.95	0.8824	0.6	0.7308	0.6296	0.7778		0.5556
SKIN	Mutant	SKMEL2	1		1	1	1	1	0.9333	1	1	1	1	1			1		1	1	1	1	1	1		0.3333					1		0.9615	1	1	0.6667	1		0.3846	1	0.6538	0.8333	1	0.9412		0.5
SKIN	Mutant	SKMEL24	1		1	1	0.8462	0.8462	0.9048	0.1364							1		0.8421	0.8421	1	1	1	1		1					0.9615		0.6923	0.6154	0.8	0.9474	0.6842		0.35	0.75	1	0.875	0.875	0.625		0.125
SKIN	Mutant	SKMEL30	0.7857		0.6667	1	0.7857	1	0.7619	0.8947							1		1	0.5556	1	1	1	1		1					0.8182		1	0.9231	1	1	1		0.8889	0.8462	1	1	1	1		0.7143
SKIN	Mutant	SKMEL5	0.3529		0.5484	0.3971	0.2794	0.4853	0.5435	0.5111							0.6207		0.7333	0.2333	0.5385	0.5714	0.7143	0.6429		0.5					0.6346		0.5472	0.3774	0.325	0.3947	0.375		0.175	0.4138	0.75	0.4925	0.4925	0.5075		0.3538
SKIN	Mutant	UACC257	1		1	0.9583	0.9583	0.9565							1	1					1	1	0.4634	0.4634		0.4634					0.4625		0	0	1	1	1		1	0.3636	0.7273	1	1	0.541		0.9836
SKIN	Mutant	WM2664	1		1	1	0.92	0.88	0.5625	0.6765							1		0.8889	1	1	0.8333	0.9167	1	0.3333	0.3636	1				0.8182		0.9	0.9091	0.8889	0.8889	1		1	0.75	0.85	0.9048	1	1		0.8095
SKIN	Unclassified	C32	1		1	1	1	1	1	0.931	1	1	1	1			0.9375		0.9375	0.9375	1	0.9167	1	1		0.9167					1		0.975	0.975	1	1	1		1	1	1
SKIN	Unclassified	CJM	0.9091		0.7619	0.8636	0.9091	1	0.5455	0.9783	1	1	1	1	0.5	1	0.9697	1	1	0.7273	0.8	0.8	0.8	1							1		0.8529	1	1	1	1		0.9737	1	1	0.9412	0.9216	0.8235		0.8431
SKIN	Unclassified	COLO679	0.2759		0.3571	0.4138	0.2759	0.4828	0.25	0.2222											1	1	1	0.9		1					1		0.8	0.7273	1	0.6364	0.5833		0.5	1	1
SKIN	Unclassified	COLO783							0.8571	0.8571	1	1	1	1																										0.9808	1	0.9565	0.9583	1		0.9565
SKIN	Unclassified	COLO792	0.6957		0.8095	0.6522	0.7826	0.6087	0.5	0.8649							0.9		0.7	0.6667	1	0.875	1	1		0.875					1		0.8667	0.9333	1	1	1		1	1	0.9167
SKIN	Unclassified	COLO800	0	0	0	0	0	0	0.6301	0.7407	0	1	1	1	0	0	0.4082	0	0.4255	0.3958	0.8571	0.8571	0.8571	0.8571	1	0	1				0		0.1111	0	0.6098	0.6341	0.619		0.6279	0.7059	0.7971	0.6351	0.5676	0.4865	0	0.4795	1	1
SKIN	Unclassified	HMCB	0.7333		0.6667	0.7333	0.7333	0.7333	0.8	0.8	1	1	1	1			1		1	1	1	1	1	0.1429		0.1429					1		1	1	1	1	1		1	0.9	0.9	0	0	1		1
SKIN	Unclassified	HS688AT	1		1	1	1	1	0.5667	1	1	1	1	1	0.1818	0.1818	1	1	1	1	0.6364	0.8696	1	0.6087	0.3636	0.913	1				0.4259		0.7308	0.7037	0.6829	0.6341	0.8049		0.6098	1	1	0.95	0.95	0.3	1	0.45	1	1
SKIN	Unclassified	HS695T	0.9412		1	1	1	1	0.6471	1											1	1	1	1		1					1		0.6111	0.8333	0.5357	0.8462	0.4828		0.9643	1	1	1	0.7407	1		1
SKIN	Unclassified	HS839T	0.8148		0.8889	1	1	0.963	0.619	0.7955	1	0.8667	1	1	0.2857	0.8571	1	0.2857	0.7	1	1	0.8889	0.8889	1		0.8333					1		0.7727	0.5	0.9167	0.9167	0.9167	1	0.8333	0.8857	0.7273	0.7143	0.5	0.6429		0.7143
SKIN	Unclassified	HS852T	0.5327	1	0.6	0.5327	0.757	0.6916	0.6329	0.9506							0.9		0.9	1	1	0.9118	0.9412	1	0.9545	0.9341	0.96	1	1	1	1	1	1	0.981	0.878	0.8926	0.878		0.6098	0.8824	0.9265	1	0.9836	0.9016		0.7705
SKIN	Unclassified	HS934T	1		1	0	0	1	0	0	1	0	1	1			1		1	1	1	1	1	1		1									0	0	0	0	0	1
SKIN	Unclassified	HS936T	1		0.9333	1	0.7778	0.7647	0.5185	1	1	1	1	1																					1	0.8462	1		1	0.375	1	0.8889	0.8889	1		0.8889
SKIN	Unclassified	HS939T	0.8649		0.6216	0.4865	0.4324	0.7568	0.0645	0.3636	1	0.3333	0.6667	0.6667	1	1	0.25	0.3333	0.2727	0.5455	0.3182	0.3478	0.3478	0.3478		0.3478					0.8333		0.8333	0.8333	0.6667	0.5833	0.6667		0.6364	0.8571	0.7143	0.6667	0.6667	0.5556		0.6667
SKIN	Unclassified	HS940T	1	0.7647	1	1	0.7429	0.7429	0.6429	0.7674					1	1	1	1	0.5278	0.4444	1	0.7174	1	1		0.5435					0.9		1	0.931	0.9286	1	1		0.6429	0.8333	0.6667	0.9111	0.8	0.8222	0.8	0.5111	0.8	0.8	0
SKIN	Unclassified	IGR1	0.3333		0.359	0.2807	0.1228	0.2857	0.4082	0.4082							0.6207		0.4074	0.3103	0.7188	0.5625	0.625	0.5625		0.3125					0.4762		0.3333	0.3333	0.4	0.381	0.5714		0.5263	0.9474	0.9444	0.8333	0.3333	0.5		0.4444
SKIN	Unclassified	IGR37		1					0.3913	0.375					0.5652	0.5652		0.5652							0.4		0.4375				1		1	1	1	1	0.0714		0.0714	0	0	1	0.7857	0.9333		0.9286
SKIN	Unclassified	IPC298							1	1							1		1	0.9737											1		1	0
SKIN	Unclassified	K029AX	1		0.76	1	1	1	0.8974	1							0.875		0.875	0.75								1	1	1	1	1	0.9706	1	1	1	1		0.6333	1	1	0.6667	0.6	0.9333		0.8
SKIN	Unclassified	MALME3M	0		0.1	0.0909	1	1			0.4286	0	0.5714	1			1		1	1											1		1	1	1	0.96	1		0.96	0.8571	1	0.65	1	0.65		0.9
SKIN	Unclassified	MELHO	0.449		0.4043	0.3542	0.3125	0.3043	0.5882	0.5769							1		1	0.8	1	1	0.4783	0.6957	0.6667	1	1				0.625		0.3793	0.3548	0.7045	0.7273	0.7333		0.5556	1	1	1	0.7059	1		0.8235
SKIN	Unclassified	MELJUSO	0.9524		0.6316	0.9	0.55	0.8095	0.5938	0.5938					0.3333	0.3333	0.3333	0.3333	0.4545	0.3333	0.1875	0.1765	0.1875	0.2353		0.1176					0.7143		0.6923	0.6429	0.5714	0.6923	0.5		0.5625			0.7647	0.7059	0.75		0.2353
SKIN	Unclassified	MEWO															1		1	0																						0	0	0		0
SKIN	Unclassified	SH4	0.9259		1	0.9286	1	1	0.9091	0.9091	1	1	1	1	1	1	1	1	1	1	1	1	1	1		0.5833		1	1	1	1	1	1	0.6875	0.9545	0.9545	0.9545		0.8095	0.9474	0.8947	1	1	1		0.7857
SKIN	Unclassified	SKMEL1	0.5938	0.5	0.5938	0.4688	0.5625	0.5938	0.2558	0.4186	0.8667	0.6	0.6667	0.9286			1		0.7917	0.6667	1	0.619	0.7143	0.5714		0.4762					0.7083		0.5417	0.75	0.84	1	0.84		0.72	0.7143	0.75	0.8	1	0.75		0.8125
SKIN	Unclassified	SKMEL28	0.7692		1	1	0.6923	0.6923	0.1875	0.95							1		0.8		0.8	0.2	0.4	0.4		0.3333		1	1	1	1	1	0.85	0.8571	0.88	0.875	0.84	0.6	0.64	0.9167	0.8947	1	0.8	0.7273		0.6364
SKIN	Unclassified	SKMEL3													1	1	1	1	1	1					1		1				1		1	1	0.9545	0.9545	0.9545		0.9545
SKIN	Unclassified	SKMEL31	0.4419		0.3864	0.4419	0.2955	0.2727	0.4103	0.4615	0.5	0.9091	0.6364	0.7273	0.6	0.8	0.4211	0.8	0.5789	0.2632	0.625	0.6875	0.875	0.6875		0.9375					0.4545		0.3182	0.6818	0.3889	0.2857	0.2895		0.2432	0.4839	0.5517	0.6471	0.5	0.3235		0.1471
SKIN	Unclassified	UACC62							0.3636	0.4348							1		1	0.8462								0.6667	0.6667	1	1	1	1	1	1	1	0.25		0.1667	0.6667	1	0.6	0.8	0.8		0.6
SKIN	Unclassified	WM115	0.7561		0.7692	0.7857	0.7805	0.7805	0.2083	1							1		1	1	1	1	1	1		1					1		1	0.6744	1	0.9524	0.619		0.6364			1	1	1		1
SKIN	Unclassified	WM1799	0		0.6667	0.6667	0.6667	0.6667	0	1											1	1	1	1		1					1		0.8571	0.8571	0.3429	0.4857	0.3429		0.2571	0.5	0.875
SKIN	Unclassified	WM793	0.4021		0.4086	0.4286	0.4592	0.4898	0.3774	0.7037	0.4286	0.3571	0.5357	0.5357	0.5455	0.3636	0.3019	0.1818	0.4717	0.2453	0.8088	0.7941	0.7941	0.7941		0.6912					0.7692		0.5714	0.4359	0.4314	0.6667	0.42		0.4082	0.6154	0.6795	0.6735	0.3725	0.64	0.8333	0.5686	1	1
SKIN	Unclassified	WM88	0.2258		0.25	0.25	0.25	0.25	0.875	0.8571											1	0.1	1	0.1		0.1					1		1	1	0.6111	0.6111	0.6111		0.3333	1	1
SKIN	Unclassified	WM983B	0.6875		1	0.9375	0.5625	0.8125	0.5	0.7333	1	1	1	1							0.8095	0.8095	0.8095	0.8095	0.8333	0.8	0.8333				0.6429		0.5185	0.6429	0.9091	0.7879	0.7576	0.8	0.697	0.72	1	0.8421	0.6	0.6		0.75
SOFT	WT BAE	A204	1		0.973	1	1	1	0.8667	0.9333	1	1	1	1			1		1	0.8889	1	1	1	1		1		1	0.5714	0.6667	1	0.7143	0.9	1	1	1	1		0.9524	1	1	1	1	1		1
SOFT	WT BAE	G401	1		1	0.5	1	1	1	1	1	1	1	1							1	1	1	1		1					1		0.6471	1	1	0.85	1		1	1	1	1	1	0.8966		1
SOFT	WT BAE	G402	0.8378		0.9487	1	1	1	1	1					1	1	1	1	0.7333	1	1	0.9333	1	1		0.9333					1		1	1	1	1	1		0.8286	1	0.8529	1	1	1		0.9412
SOFT	WT BAE	KYM1	0.8621		1	0.8621	0.8621	1	0.7619	0.3333					1	1	1	1	1	0.9286	0.84	1	1	1		1					0.963		0.9259	0.8889	1	1	1		1	0.9286	0.9286	0.9375	0.9375	0.9375		0.8125			0.2
SOFT	WT BAE	SKUT1	1		1	1	0.9615	1	1	1	1	1					1		1	1								1	0.8	0.8	1	1	1	0.9362	1	1	1		1	1	0.8667	1	1	1		1
SOFT	Mutant	RKN	0.9545		0.9048	0.5909	0.4091	0.7273	0.3019	0.5455	1	1	1	1			0.95		0.8421	0.25	1	0.7222	0.9722	0.9722		0.6111					0.9032		0.5758	0.0909	0.7111	0.8696	0.7111		0.3864	0.6667	1	0.9298	0.931	0.7241	1	0.5614	1	1
SOFT	Unclassified	GCT	0.8571		0.8286	0.8	0.8	0.8	0.3478	0.3404	1	1	1	1	1	1	0.36	1	0.4231	0.4074											0.6452		0.3443	0.6452	1	1	1		1	1	0.7419	0.1429	0.1429	0.0714		0.1429
SOFT	Unclassified	HS729	1		1	1	0.7097	1	0.2391	0.6304							1		1	1	1	1	1	1	0.4615	1	1				1		1	1	1	1	0.9412		1	0.9444	0.3333	0.7241	0.7931	0.8621		0.7692
SOFT	Unclassified	HT1080	0.0625		0.0667	0.0625	0.0625	0.0625	1	0	0.6154	1	1	1											0		0													0.4583	0.4375	0.6429	0.4107	0.4		0.6607
SOFT	Unclassified	MESSA	0.9375		1	1	0.9412	1	0.6667	1					1	1	1	1	1	1	0.7692	0.9231	0.9231	0.9231	1	0.9231	1				0.9615		1	1	1	0.9615	1		0.7143	1	1	1	1	1		1
SOFT	Unclassified	RD													1	1		1													1		1	1	0.9615	0.96	0.9615		0.9615	0.9286	1
SOFT	Unclassified	RH18	1		1	0.6	0.6	1	0.5	0.75											1	1	1	1		0.6667									1	1	1		0.875	1	1
SOFT	Unclassified	RH30	1		1	1	0.6316	1	0.3529	0.7778							1		1	1	1	1	0.65	0.6		1					1		1	1								1	1	1		0
SOFT	Unclassified	S117							0	1	1	1	1	1											0		1	0	1	1	1	1	0.4655	1	0	1	1		1	1	0
SOFT	Unclassified	TE441T	1		0.9615	0.9231	0.8654	1	0.7826	0.8696	1	1	0.9167	1	1	0.8182	1	0.7273	0.963	0.9259	0.9615	1	1	1		0.9615					0.8333		0.9583	0.9583	1	1	0.9767		0.9535	1	0.8889	1	1	0.9444		0.9167
SOFT	Unclassified	TE617T	1	1	1	1	1	1	1	1	1	1	1	1			0.6154		1	0.6923	0.5	0.5	1	1		1					1		1	0.8	1	1	1		0.0769	1	1	1	0.56	1	0.7778	0.12	0.7778	0.7778
STOMACH	WT BAE	2313287	0.6667		0.6842	0.9583	0.75	0.7917	0.4068	0.931	1	1	1	1	0.3636	0.4545	0.7333	1	0.6	0.5333	0.95	1	1	1		0					0.7857		1	1	0.2	0.25	0.3		0.2105	0.4444	0.4444	0.7692	0	0.0769		0			0.5
STOMACH	WT BAE	AGS	1		1	0.931	1	1	1	0.9524	1	1	1	1	1	1	1	1	0.9444	0.8333	1	1	1	1		1					1		1	1	0.9412	0.8235	0.8824		0.7647	1	1	0.931	0.9655	0.9655		0.931
STOMACH	WT BAE	FU97	1		0.9383	1	1	0.9059	0.8611	0.8649	1	1	1	1	1	1	0.825	1	1	1	1	0.8571	1	1	1	0.8776	1				1		1	0.9167	0.951	0.7822	0.8252	0	0.3366	0.8993	0.951	0.8992	1	0.9915	0.8	0.8087	1	1
STOMACH	WT BAE	HGC27							0.75	0.7778	1	1	1	1			0		0	1	1	1	1	1		1									1	1	1		1	1	1	1	1	1		1
STOMACH	WT BAE	HS746T	1		1	1	1	1	0.2593	0	0.8889	0.3333	0.8889	0.8889			1		0.9545	0.7727	1	1	1	1		1					1		0	0	0.6364	1	0.7727		1	1	1	1	1	0.7619		1			1
STOMACH	WT BAE	KATOIII																													1		1	1	0	0	0		0
STOMACH	WT BAE	MKN1	0.9888		1	0.9773	0.9775	0.931	0.9683	1	1	1	1	1	1	1	0.9077	1	0.8358	0.8636	0.8276	0.8621	1	0.931		0.7778					1		0.9818	0.9643	0.9722	0.9722	0.9167	1	0.7647	1	0.9091	1	1	1		1
STOMACH	WT BAE	MKN45							1	0.9969
STOMACH	WT BAE	MKN7	0.8		1	1	1	0.8									1		1	1	1	1	0.8571	1	0.5556	0.5238	0.9189				1		0.9091	0.9091	0.9767	1	1	0.1818	0.814	1	1
STOMACH	WT BAE	MKN74	1		1	1	1	1	1	1	1	1	1	1			1		1	1					1		1				1		1	1	0.9706	1	0.9706		0.3824	1	0.9583	1	1	1		1
STOMACH	WT BAE	NUGC3	0.975		0.9167	0.9756	0.9756	0.878	0.5526	0.8095	1	1	0.7647	1	1	0.9	0.7308	0.9	0.9615	0.9167	0.9167	0.7083	0.3333	0.9167		0.2917					1		1	1	1	1	0.9615		0.9231	0.3529	0.4375	0.7308	0.3462	0.4231		0.0769
STOMACH	WT BAE	NUGC4															1		1	1															1	1	1		1	1	1	1	1	1		0.6429
STOMACH	WT BAE	OCUM1	0.9394		1	0.9118	0.9412	1	0.9655	1							0.8889		1	0.7778	0.8	0.9231	1	1		0.4615					0.8276		1	0.9667	1	1	1		0.9655	1	1	1	1	1		0.6471
STOMACH	WT BAE	RERFGC1B	1		1	1	1	1	1	1							1		1	1	1	1	1	1		1									1	1	1		1	1	1	1	1	1		1
STOMACH	WT MAE	GCIY	0.8947		0.8947	1	0.7895	1	0.4889	0.9362	1	0.6667	1	0.6667	1	0.7778	0.7037	1	0.963	0.6667	0.875	0.75	0.75	0.75	0.8333	0.375	0				0.5806		0.7097	0.6774	0.64	0.44	0.6		0.08	0.1429	0.3929	0.0385	0.1923	0.4231		0.16
STOMACH	WT MAE	NCIN87	0.96		1	1	0.96	1	0.6154	1							1		0.875	1															1	1	1		1	1	1	1	1	1		0.7778
STOMACH	WT MAE	SNU1	1		0.8182	1	1	1	1	1											1	0.9355	1	1	1	1	0.8333				1		1	1	1	1	1		1			0.9286	1	1		1
STOMACH	Mutant	SH10TC	1	1	0.9844	0.9848	0.6818	0.9844	1	1	1	1	1	1	1	1	1	1	1	1	1	1	1	1	1	1	1				1		1	1	0.8636	0.6818	1		0.7619	1	1	1	1	0.7037		1
STOMACH	Unclassified	ECC10	0.7895		1	0.8947	1	1	1	0.9706	1	1	1	1	0.7	1	0.9259	1	0.9259	0.9615	1	0.8	1	0.9333	1	1	1	1	1	1	1	1	1	1	0.8421	1	0.7895		0.9474	0.9444	1	1	0.9714	0.9722		0.8889
STOMACH	Unclassified	ECC12	0.8421		1	1	1	1	1	1							1		1	1	1	1	1	1		1					1		1	1	0.9	0.9	0.9	1	0.6	1	0.9	1	1	1		0.9286
STOMACH	Unclassified	GSS	0.9535		0.9302	0.8837	0.8372	0.907	0.65	0.8293	0.8	1	1	1	0.8	0.6	0.9375	0.8	0.7692	0.75	0.75	0.75	0.75	0.5833	0.375	0.25	0.375				0.9091		0.9545	0.7273	1	1	1		0.5789	0.9333	0.6923	1	0.8947	1		0.9474
STOMACH	Unclassified	GSU	0.9091		1	0.8636	0.9545	0.9545	0.3143	1	0.8571	1	1	0.8571	1	1	1	1	0.8947	0.7895	0.8333	1	1	0.6667		1					0.9643		1	1	0.8667	0.8	0.9333		0.8	1	1	1	0.9474	0.7895		0.9474
STOMACH	Unclassified	HUG1N	1		0.973	1	1	0.7838	0.8235	1	1	1	1	0.5714			1		0.875	1	1	1	1	1		0.5					1		1	0.9524	0.9722	1	0.8889		0.5556	0.9444	1	0.95	1	0.9524		0.8095
STOMACH	Unclassified	LMSU							0.0204	0.0196					1	1	0.5333	1	0.5714	1	1	1	1	1		1		0.5625	0.4667	1	1	0	0	0.95	0.9474	0.9474	0.9487	0	0.9474	1	1	1	0.6809	0.6809		0.6809
STOMACH	Unclassified	NCCSTCK140	0.8824		0.8846	0.8269	0.8269	0.9804	0.7917	0.5385	1	1	1	0.9			0.7241		0.8214	0.6897	0.7778	0.7778	0.7778	0.7778		0.2222					0.5588		0.7419	0.5455	0.8286	0.5588	0.8		0.2286	0.8649	0.9167	0.7292	0.6875	0.7083		0.375
STOMACH	Unclassified	NUGC2	0.9344	1	0.8871	0.9516	1	0.9492	0.2	0.8485	1	1	0.9444	0.8889	0.875	1	0.9459	0.875	0.7838	0.9167	0.9828	0.9661	0.9833	0.9833		0.9		0.4286	1	1	0.8889	1	0.7826	0.7083	0.8049	0.8049	0.7073		0.7561	0.9512	0.95	0.875	0.3438	0.9375		0.4688
STOMACH	Unclassified	SNU216	1		1	0.8	0.9	0.4	0.8571	0.8333	1	1	1	1			0.2222		0	0.1111	1	0.5333	0.5333	0.5333		0.5333					1		0.7778	0.5						1	1	1	0.5	0.5		0.5
STOMACH	Unclassified	SNU5	0.7647		1	0.9706	1	0.9091	0.9286	0.9762	1	1	1	1	1	0.625	1	1	0.9231	1	1	1	1	0.875		0.75					1		0.875	0.925	1	1	0.6829	1	0.6905	0.6923	0.5	1	1	0.8966		0.7241
STOMACH	Unclassified	SNU520	1	0.8571	1	1	0.9487	0.9211	0.9394	0.9697	1	0.8	1	0.8	1	0.8	1	1	1	1	1	1	1	1		1					0.8421		0.9474	1	0.9444	0.9722	1		1	1	1	0.9091	0.9545	0.9545		1
STOMACH	Unclassified	SNU601	1		1	1	1	1	1	1	1	1	1	1	1	1	0.5526	0.8966	0.8684	0.4865	1	0.6667	0.963	1	1	1	1	1	0.8333	1	1	1	1	1	0.9931	0.9379	0.8828	1	0.993	0.9437	0.9828	1	0.9884	0.9884		0.9419
STOMACH	Unclassified	SNU620	1	1	0.8657	0.9315	0.9589	1	0.8806	0.942	1	1	0.8462	1	1	1	1	1	1	0.6364	0.7143	0.7857	1	1		0.7143					0.8571		1	1	1	1	1		1	0.875	1	1	1	1		1
STOMACH	Unclassified	SNU668	1	0.9	1	0.8523	1	1	0.9894	0.9894	1	1	0.9333	1			1		0.7097	1	1	1	1	1	1	1	1				1		1	1	1	1	1		1	1	1	0.9802	0.902	0.9216	1	0.9706	1	1	0
STOMACH	Unclassified	SNU719		1													1		1	1																				1	1
STOMACH	Unclassified	TGBC11TKB	0.8889		0.88	0.8889	0.9259	0.8889	0.4722	0.8462	1	0.75	1	0.75	0.75	1	1	1	0.6522	0.5652	1	0.8824	1	1		0.4118					0.7273		0.9091	0.9091	1	0.8387	0.9032	1	0.9355	0.8235	1	1	0.7857	0.9286		0.5714
THYROID	Mutant	8305C	0.8788		0.9286	0.8485	0.7576	0.7879	0.2258	0.2059	0.625	1	0.625	1			1		0.9167	0.75	0.7857	0.8571	0.8462	0.7692		0.2857					0.4444		0.5556	0.5556	0.375	0.4286	0.75		0.375	0.8333	0.8333	0.6	0.6667	0.5		0.5
THYROID	Mutant	SW579	0.8286		0.8125	0.9143	0.6	0.9706	0.3333	0.5714	0.9231	0.8462	0.8462	0.8462			0.8571		0.8571	0.8571	1	1	1	1		1		0.1429	1	0.1429	0.6875	0.1429	0.6452	0.4839	0.8462	1	0.9231		1	0.9474	1	1	1	0.6471		0.4839
THYROID	Unclassified	8505C	0.4583		0.56	0.44	0.44	0.28	0.1786	0.3448	0.8333	1	1	1			0.8		0.7083	0.7083	0.85	0.9524	0.8421	1		0.5714					0.8571		0.7857	0.7857				1		0.72	0.9048	0.5714	0.1429	0.1429		0.1429
THYROID	Unclassified	BCPAP	0.5		0.5333	0.5	0.5	0.5	0.2812	0.5455	0.3077	0.7692	0.8462	1			0.4		0.1111	0.1								0	0	0.8333	0.3571	0	0.3571	0.3571	0.8	0.8	1		0.8	0.3846	0.0769	0.6957	0.5652	0.5217		0.6957
THYROID	Unclassified	BHT101	1		1	1	0.8548	0.918	0.5641	0.675	1	0.8929	0.6786	1			1		0.7692	0.68	0.9818	0.9091	0.7091	0.7273		0.5091					0.9362		0.9149	1	0.4	0.4348	0.24		0.2	0.875	0.875	0.8929	1	0.8929		0.6429
THYROID	Unclassified	CAL62	1		0.9792	1	0.9592	0.9583	0.5294	0.9375	0.8	1	1	1	1	1	1	1	0.8462	0.9167	1	1	1	1		1					1		1	0.84	0.875	0.875	0.875		0.8718	1	1	1	1	1		1
THYROID	Unclassified	FTC133	1		1	1	0.0909	0.0909	1	0.0256							1		1	1															0.8378	1	0.8378		0.527			1	1	1		0.9091
THYROID	Unclassified	FTC238	0.9615		0.9615	0.9615	0.7692	0.8077	0.6897	0.9333	0	1	0.8	0.8			0.9167		0.9167	0.9167	0.5	1	1	1		0.5		1	1	1	1	1	0.9444	0.6667	1	1	0.8		0	1	0.45	0.5143	0.7429	0.5143		0.7941
THYROID	Unclassified	ML1	0.8		1	1	0.7826	0.8696	0.7857	1	1	1	1	1	1	1	1	1	1	1	0.8182	1	1	0.6667		0.9091					0.6154		1	1	0.875	1	0.75		0.8571			1	1	0.9286		0.8571
THYROID	Unclassified	TT	1	1	1	0	1	1	0.9884	1					1	1	1	1	1	1															1	1	1		0.7143	1	1	1	1	0.8		1			0
THYROID	Unclassified	TT2609C02	1		1	1	1	0.9444	0.96	1							1		1	1	0.9474	1	1	1		0.95					1		0.8667	1	0.6923	1	1		1	1	1	1	0.8947	1		1
UPPER RESPIRATORY	WT BAE	DETROIT562	0.9444		0.8732	0.6389	0.8056	0.9722	0.6458	0.9808	1	0.913	1	1	1	1	0.8387	1	0.9333	0.6552	0.88	0.88	0.96	1		0.48		0.7143	1	1	1	0.7143	0.7609	0.7333	1	0.931	0.7857		0.931	0.9048	0.8571	1	0.7778	0.6889		0.7556			0.6667
UPPER RESPIRATORY	WT BAE	FADU	1		0.5455	1	1	1	1	1																					0.9167		0.9091	0.8333	1	1	0.8182		1	1	1	1	1	1		0.5
UPPER RESPIRATORY	WT BAE	HSC3	0.7353		0.7353	0.6765	0.7353	1	0.5333	0.8913	1	1	1	1			1		1	1	1	1	1	1		1					1		1	1	0.9333	1	0.4667		0.7333	1	1	1	1	1		1
UPPER RESPIRATORY	WT BAE	SCC25	1		1	1	0.7391	0.7826	0.8966	0.8983	1	1	1	1	0.3333	0.6667	1	1	1	1	0.9737	0.7632	0.9737	0.9737		0.9737		1	1	1	0.9189	1	0.7568	0.7838	0.9318	0.8372	1		0.8372	0.9655	1	0.8654	0.9057	0.8491		0.8302
UPPER RESPIRATORY	WT BAE	SCC4	0.9091		1	1	1	1	0	0.9167											0.4	1	0.8	1		1					0.8462		1	1
UPPER RESPIRATORY	Mutant	CAL27	0.4773		0.65	0.7174	0.8696	0.913	0.3019	1							0.8462		1	1	1	0.8333	1	1		0.8333					0.9512		0.7857	0.7805	1	0.7619	1		1	1	0.9688	0.7692	0.9615	0.8462		0.9615
UPPER RESPIRATORY	Unclassified	BHY	0.2596	0	0.27	0.2547	0.6286	0.9429	0.3763	0.8061	0.7	0.3	0.3	0.3	0.4259	0.4259	0.6378	0.5577	0.629	0.1382	1	1	1	1	0	0.8659	1				1		0.9167	0.5789	0.1818	0.2195	0.2333		0.3556	1	0.725	0.9126	0.8269	0.5714	0.8889	0.6038	0.8889	0.6667
UPPER RESPIRATORY	Unclassified	BICR16	0.8841	1	0.942	1	0.7246	1	0.2386	0.6383	0.7333	0.375	1	0.4			1		0.5	0.7727	1	1	1	1	0.7273	1	0.6364	1	0.1667	1	0.7386	1	1	0.7717	1	1	0.8529		0.4667	0.9688	1	1	0.8919	0.7027		0.5556			0.2857
UPPER RESPIRATORY	Unclassified	BICR18	1		1	0.907	0.8605	1	0.9535	0.9773	1	1	1	1	0.9	1	1	0.7	1	0.9375	1	1	1	1		0.8					0.9722		0.9722	0.9444	1	1	0.9706		0.9706	0.9565	1	0.8	0.95	0.75		0.95
UPPER RESPIRATORY	Unclassified	BICR22	0.9577		1	1	0.9155	1	0.9286	1	1	1	1	1	1	1	0.9333	0.5455	1	1	0.9545	0.9545	1	1		0.8636					1		1	1	1	1	0.9375		0.5938	1	0.8947	1	0.3529	0.7647		0.3529
UPPER RESPIRATORY	Unclassified	BICR31	0.6909		0.9231	0.717	0.7736	1	0.6667	0.775	0.9583	1	1	1	0.5455	1	0.5	0.7273	0.8421	0.35	1	0.7436	0.6053	0.8462		0.3333					0.3226		0.3226	0.7097	0.5333	0.5333	0.2		0.2143	0.4103	0.3846	0.4545	0.0435	0.3043		0.0435
UPPER RESPIRATORY	Unclassified	BICR56	0.5833		0.4167	0.7083	0.5319	0.7083	0.9737	1	0.9524	0.9524	0.9524	0.95	1	1		1													1		1	1	0.9459	0.8919	0.6757		0.7027	1	1	1	0.9643	1		1			1
UPPER RESPIRATORY	Unclassified	BICR6	0.9737	1	0.9474	1	0.8158	0.8947	0.7333	0.9778	1	0.9091	1	0.9	1	1	0.8182	1	0.8636	0.9091	1	1	1	1		1					0.931		1	1	1	1	1		0.96	0.4138	0.5862	0.5128	0.5385	0.6923		0.5263			0.2222
UPPER RESPIRATORY	Unclassified	CAL33	1		1	1	1	1							1	1	1	1	1	0.3125	1	1	0.4	1	1	1	1				1		1	1	1	0.7083	1		0.3846	1	1	1	1	0		1
UPPER RESPIRATORY	Unclassified	HSC2	0.8462		1	1	1	0.92	0.2687	0.863	1	1	1	1	1	1	1	1	1	1	0.8947	1	1	1		0.6154		1	0.4	1	1	1	0.7358	0.7358	0.8947	0.8421	1		0.8246	0.8846	0.8462	1	0.7143	0.8571		0.8214
UPPER RESPIRATORY	Unclassified	HSC4	1		1	0.975	0.6	0.975	0.6818	1	1	1	1	0.6667	1	1	1	1	0.625	0.875	1	1	1	1	1	0.9524	1				0.7273		0.8182	0.9091	1	1	1		0.6667	1	1	1	1	1		0.9
UPPER RESPIRATORY	Unclassified	PECAPJ15	1		1	1	0.2727	1	0.9677	0.8333	1	1	1	1			1		1	0.9167	1	1	1	1		1					1		1	0.9744	1	0.9796	1		0.8298	0.8679	1	1	0.6071	1		1
UPPER RESPIRATORY	Unclassified	PECAPJ34CLONEC12	1		1	1	0.9	0.95	1	1							1		1	0.3333											1		1	1	1	1	1		1	1	1	1	0.7273	1		0.9697
UPPER RESPIRATORY	Unclassified	PECAPJ41CLONED2									1	1	1	1			0.8462		1	0.6154	1	0.75	1	1	1	0.9375	0.85				0.8636		0.6364	0.6364	1	1	1	1	1	1		0.8286	0.9714	0.9714		0
UPPER RESPIRATORY	Unclassified	PECAPJ49	0.7857		0.7857	0.7857	0.8571	0.8537	0.6531	0.84	1	0.8947	0.8947	1	1	0.9333	0.7241	1	0.7241	0.9286	0.6364	0.6364	0.5	0.5455		0.3636		0.8333	0.5	1	1	1	0.8679	0.7547	0.8108	0.8108	0.7838		0.7297	0.7925	0.78	1	0.9655	0.8448		0.7931
UPPER RESPIRATORY	Unclassified	SCC15	1		0.9375	0.9091	0.9091	1	0.92	1							1		1	0.7778	1	0.9333	0.8667	1		0.6					1		1	0.9444	0.8333	1	1		0.8889	0.9259	0.9615	0.8	1	0.8667		0.8
UPPER RESPIRATORY	Unclassified	SCC9	0.8378		0.9444	1	0.6216	0.8649	0.6364	0.9048							0.5		0.2857	0.2857	0.8	0.8	0.8	0.7		0.1					0.9348		0.413	0.7174	0.625	0.7302	0.625		0.6094	0.7273	1	0.9091	0.6061	0.6667		0.4848
UPPER RESPIRATORY	Unclassified	SNU1076	0.963		0.5926	0.5556	0.7407	0.5926	0	0.8936					1	1		1			1	1	0	1		1									0.5	0.6	0.9		0.4	1	1	0.875	0.8125	0.8125		1			0.7
UPPER RESPIRATORY	Unclassified	SNU1214	1		0.5556	1	1	1	0.1818	0.3947					0	0	1	1	0.875	0.625	1	1	1	1		1					0.9615		0.5556	0.963	0.625	1	1		1	0.9167	1	1	0.9365	0.7937		0.4444
UPPER RESPIRATORY	Unclassified	SNU46	0.9872	1	0.9359	0.9744	0.9359	1	0.9683	1	1	1	1	1			0.9394		0.9118	0.8529	0.9615	0.9615	0.9615	0.9615		0.9615					0.6667		0.8364	1	0.8158	0.7333	0.8026		0.5867	0.5323	0.678	0.68	0.2745	0.8039		0.5294
UPPER RESPIRATORY	Unclassified	SNU899	0.9091		1	1	1	1	0.5294	0.9412	1	1	0.875	1			1		0.9583	0.7826	0.9821	0.9821	1	1	1	0.8571	0.875				0.9643		0.9107	0.875	1	1	1	0.5926	0.9434	0.9655		0.6667	0.8889	0.9167		0.1389
UPPER RESPIRATORY	Unclassified	YD10B	1		0.9444	1	0.8889	0.9167	0.5938	0.9688	1	0.9167	1	1			0.96		1	0.96	0.7222	1	1	0.9474		1		1	0.2	1	1	1	1	0.75	0.7619	0.55	1		0.9524	0.9091	1	1	0.7619	0.619		0.5238
UPPER RESPIRATORY	Unclassified	YD38	0.5152		0.9091	1	0.875	0.9688	0.451	0.9074							1		1	0.9091	1	0.95	0.95	0.85		0.7					1		0.9286	1	1	1	0.8125		0.8125	1	1	1	1	1		0.2222
UPPER RESPIRATORY	Unclassified	YD8	1	1	1	0.7979	0.7957	1	0.963	1	1	1	1	1	1	1	1	1	1	0.7742	1	1	1	1	0.75	0.8936	0.6667	1	1	1	1	1	0.9262	1	0.9754	0.9672	0.8264		0.935	0.8961	1	1	0.9663	0.9318		0.9773			0.8333
URINARY TRACT	WT BAE	KU1919	1		1	1	0	1							1	1		1			1	1	1	1		1					1		1	1						1	1
URINARY TRACT	Mutant	5637	0.6316		0.625	1	1	1	0	0.4615					1	1	1	1	1	0.2353	1	1	1	1	1	1	1	1	1	1	1	1	1	1	1	1	1	0.9583	1	0.7351	1	1	1	0.662		1
URINARY TRACT	Mutant	RT112	1	1	0	1	0	0	1	1	1	1	1	1							1	1	1	1		0					0.8667		0.8667	0.8667	1	1	1		1	1	1	1	1	1		1			1
URINARY TRACT	Mutant	SCABER	0.3889		0.2778	0.5556	0.5	0.4444	0.55	0.675	0.8148	0.8889	1	0.9259	1	1	1	1	1	1	0.8857	0.9714	0.9714	1		0.7429					1		0.9167	0.6667	0.7	0.6	0.9		0.8824	0.75	0.875	1	1	0.9778		0.7111
URINARY TRACT	Mutant	T24	0.7083		1	1	0.625	0.7083	0.3636	0.8182							1		0.8333	0.8333	1	1	1	1		1					0.8214		0.5517	0.6897	1	1	1		1	1	1
URINARY TRACT	Mutant	VMCUB1	0.9381	1	1	0.8673	0.8584	1	0.8254	0.8651	1	1	0.9444	0.9444	1	0.5385	1	0.84	1	0.95	1	1	0.8261	0.8261	1	0.4783	1	0.8571	0.8571	1	0.9091	0.8571	0.7879	0.9375	0.6957	0.8889	0.8478	0.625	0.7778	0.7368	1	0.8406	0.7206	0.9565		0.6377
URINARY TRACT	Unclassified	253J																													1		1	1	1	1	1		1
URINARY TRACT	Unclassified	639V	0.9333		0.9111	0.9333	0.9556	0.9302	0.5106	0.88							0.9286		0.9286	1	1	0.6667	1	0.7333	1	0.9333	1				1		0.9778	0.9556	1	1	1		0.9394	0.9756	0.9756	1	1	0.9091		0.9545
URINARY TRACT	Unclassified	647V	0.375		0.4	0.625	0.625	0.625	0.0588	0.9412	1	1	1	1	0.4286	1	1	1	0.5714	0.5714	1	1	1	1		0.4688		0.75	1	1	0.9375	1	0.6562	0.9375	0.96	0.96	1		0.96	1	0.9688
URINARY TRACT	Unclassified	BC3C	1	1	1	1	1	1									0.9286		1	1											1		1	1	0.9677	1	0.9032		1	1	1
URINARY TRACT	Unclassified	BFTC905	1		1	1	1	1	0	0.8627	1	1	1	1	0.3333	1	1	1	1	0					1		1	1	1	1	0.6154	1	0.6923	0.6923	0.3846	1	0.3846		0.7692			1	0	0		0
URINARY TRACT	Unclassified	CAL29	1		1	1	0.6429	1	0.2308	0.4286	0.6452	1	1	0.7742			1		1	0.5714	1	1	1	1		1					0		1	1						1	0.875	1	1	0.6		1
URINARY TRACT	Unclassified	HT1197							0	0																					0		0.0053	0	1	0	1		0			1	1	1		1
URINARY TRACT	Unclassified	J82	0.975		0.9744	0.975	1	1	0.5962	0.8148					1	1	0.7083	1	0.7826	0.0417											1		0.6038	0.8318	0.9483	1	1		0.5172	0.8197	0.8525	0.7397	1	0.8649	1	0.5541	1	1
URINARY TRACT	Unclassified	JMSU1	0.0455		0.0455	0.0455	0.0909	0.1818	0.069	0.1875							0.0909		0.2727	0.0909	1	0.2857	0.3077	0.2857	0.2105	0	0.8947				0.8667		0.8667	0.7333	0.8333	1	0.6667	0.4375	0.6429	0.7727	1	0.7143	0.1429	0.2143		0
URINARY TRACT	Unclassified	KMBC2	1	1	1	1	1	0.7368	0.7241	1	1	1	1	1							1	1		1		1					0.8065		0.4516	0.8065	1	1	0.8667		1	1	1	1	0.6	0.5333		0.8667
URINARY TRACT	Unclassified	RT4	0.9024		0.9268	1	0.9756	0.9756	0.7941	0.9429	1	1	1	1	0.75	1	1	1	0.7	1	1	0.6667	1	1		0.9					0.9091		0.9091	0.8182	1	0.9706	0.8824		0.8056	0.7826	0.9091	0.8889	0.7778	0.5556		0.7778
URINARY TRACT	Unclassified	SW1710	0.6471		1	1	0.7222	0.9412		1							1		1	0.8095	1	1	1	1		1					1		1	1	1	1	1		1
URINARY TRACT	Unclassified	SW780	0.3514	0	0.3243	0.3784	0.2432	0.3243	0.2857	0.4615	0.6	0.4	0.6	0.4	0.4	0.4	0.4167	0.4	0.4167	0.3333	0.75	0.5577	0.5686	0.6154		0.3654					0.4545		0.3	0.2727	0.6	0.75	0.6047	0.4	0.3182	0.6316	0.7857	0.25	0.3333	0.3125		0.25
URINARY TRACT	Unclassified	TCCSUP	0.9217		0.9444	1	0.9397	0.807	0.807	0.8667	1	1	1	0.8	1	1	0.9559	1	0.9701	0.8676	1	0.9444	1	0.9167		1					1		0.9213	0.9551	1	1	0.8654		0.9216	0.6863	0.9615	0.9592	0.9592	1	1	0.8367	0.5714	1	0
URINARY TRACT	Unclassified	UBLC1	1		1	1	1	1	1	0.0952											1	1	1	1		0.931		0	0	1	0.7941	0.55	0.7941	0.7353	0.5814	0.5952	0.186		0.186	1	1	1	1	0.0435		0.0435
URINARY TRACT	Unclassified	UMUC1	0.7143	1	0.8043	0.7647	0.74	1	0.5652	0.9565	1	0.8571	0.8571	0.8571			0.8788		0.5758	0.791	1	1	1	1	0.8889	1	0.8889				0.9118		0.5	1	1	0.9701	1	0.6667	0.9851	0.8511	1	1	1	1		0.8056
URINARY TRACT	Unclassified	UMUC3	1		1	1	1	1	0.9259	0.8929							0.9167		0.9231	0.7692	1	0.9091	1	1		1					0.88		0.75	0.68	1	1	1		1	1	1	0.8462	1	1		1
[truncated: 82 more columns]
