# Supplementary material for: Allele‐specific proximal promoter hypomethylation of the telomerase reverse transcriptase gene (TERT) associates with TERT expression in multiple cancers
Source: Mol Oncol. 2020 Sep 11;14(10):2358–74. doi: 10.1002/1878-0261.12786 (PMC7530785; doi:10.1002/1878-0261.12786)
Supplement: Supplementary file 9 — Table S3. Cell line DNA CpG methylation values from 12 cancer cell lines, 6 normal adult cell lines, and 1 hESC line from the ENCODE UCSC Genome Browser shown in Fig. S2, where methylated CpGs receive a value of 1 and unmethylated CpGs receive a 0. [file MOL2-14-2358-s009.xlsx]

## Sheet: Sheet1
type	tissue	cell	1293589	1293590	1293592	1293604	1293608	1293614	1293687	1293694	1293719	1293731	1293747	1293754	1293759	1294023	1294026	1294032	1294033	1294044	1294057	1294066	1294224	1294250	1294251	1294254	1294255	1294258	1294259	1294263	1294264	1294277	1294282	1294313	1294329	1294331	1294339	1294345	1294370	1294382	1294399	1294403	1294415	1294421	1294434	1294441	1294447	1294448	1294463
CANCER	AUTONOMIC	Sknsh																					0.9	0.86	0.83	0.86	0.9	0.97	1	0.92	0.9	0.85	0.77	0.8	1	1	1	0.6	0.67	0.57	0.24	0.76	0.64	0.64	0.52	0.88	0	0.16	1
	BONE	Sknmc																					0.82	0.79	0.88	0.88	0.88	1	1	1	0.94	1	1	0.87	1	0.93	0.93	1	1	1	1	0.95	0.87	0.91	1	1		0.87
	BREAST	T47d	1		0.75	1	1	1	0	1	1												0.86	0.68	0.67	0.66	0.62	0.88	0.91	0.97	0.87	1	1	0.96	0.93	0.93	0.79	0.79	1	1	0.75	0.5	0.94	0.82	0.71	0.82		0.29
	CENTRAL	U87																					0.62	0.71	0.82	0.83	0.87	0.95	0.95	0.94	0.92	0.94	0.63	0.92	0.65	0.62	0.5	0.58	0.83	0.75	0.92	0.92	0.88	0.94	0.75	0.88		0.63
	HAEMATOPOIETIC	Nb4																					1	0.94	0.92	1	1	1	0.96	1	0.96	1	1	0.93	1	1	1	0.64	1	1	1	1	1	0.5	1	1		1
		K562	1	0	0	0	1	1				1	0	1	1								0.91	0.68	0.68	0.73	0.66	0.93	0.98	0.93	0.94	0.67	0.53	0.38	0.38	0.43	0.45	0.52	0.95	0.88	0.6	0.84	0.74	0.89	0.82	0.92		0.84
		Cmk																					0.43	0.86	1	1	1	1	1	1	1	0.89	1	0.86	1	1	1	1					1	1	1	1		0.75
	LARGE INTESTINE	Hct116																					0.86	0.93	0.71	0.93	1	1	1	1	0.86	1	1	0	1	1	1	1	0.67	1	1	1	1	1	1	1		1
	LIVER	Hepg2																					0.91	0.64	0.76	0.52	0.61	0.79	0.91	0.78	0.72	0.67	0.67	1	1	1	0.82	0.91	0.5	1	0.5	1	1	1	1	0.33		0
	LUNG	A549	1		0.88	0.88	1	1															0.97	0.85	0.9	0.94	0.99	0.94	1	1	0.93	1	1	0.81	1	0.94	0.94	0.81	1	1	1	1	1	1	0.83	1		1
	OVARY	Ovcar3																					0.75	0.43	0.37	0.89	0.82	0.93	0.95	1	0.82	1	1	0.63	0.63	0.75	0.25	0.25	0.22	0.33	1	0.56	0.44	0.38	0.56	0.81		0.25
	PANCREAS	Panc1																					0.41	0.3	0.3	0.43	0.52	0.95	0.96	0.95	0.93	0.76	0.9	0.86	1	0.86	0.95	0.41	0.83	0.91	0.96	0.91	0.5	0.85	1	0.95		0.6
NORMAL	BRAIN	Bcbrainh11058n	1		1	1	1	1															0.9	0.9	0.91	0.95	0.91	1	0.96	1	0.83	1	0.92	0.94	0.82	0.94	0.82	0.88	0	0.67	0.33	1
	GINGAVAL	Ag09319																					0.75	0.63	0.81	1	0.88	1	0.88	0.77	1	0.69	0.62	0.78	1	1	1	0.89					0.5	1	0.25	1		0
	KIDNEY	Bckidney0111002	1		1	1	1	1				1	1	1	1	1	1		1				0.89	0.89	0.83	1	0.88	0.95	0.97	1	0.95	0.83	1	0.84	0.84	1	0.89	0.95	1	1	1	1					1		1
	LIVER	Bcliver0111002		1					1	1	1					1	1		1				0.94	0.86	0.84	0.84	0.84	0.96	0.97	1	0.97	1	1	0.8	1	0.93	0.87	0.73					1	1	1	1	1	1	1
	LUNG	Bclung0111002	1		1	1	1	1										1		1	1	1	1	1	0.76	1	0.94	0.88	1	0.8	0.82	1	1	0.88	1	1	1	0.88
	PANCREAS	Bcpancreash12817n														1	1		1				0.77	0.69	0.74	0.62	0.67	1	1	1	0.89	0.88	1	0.67	1	1	0.67	0.67	0.5	0.5	0.5	1	1	0.5	1	1		1
STEM	STEM	H1hesc																					0.97	0.97	0.98	0.97	0.96	1	0.96	1	0.94	1	1	0.94	0.94	0.94	0.83	0.94	0.5	0.5	0.5	0.75	0.75	0.75	0.5	0.75		0.5
[truncated: 104 more columns]
