# Supplementary material for: Allele‐specific proximal promoter hypomethylation of the telomerase reverse transcriptase gene (TERT) associates with TERT expression in multiple cancers
Source: Mol Oncol. 2020 Sep 11;14(10):2358–74. doi: 10.1002/1878-0261.12786 (PMC7530785; doi:10.1002/1878-0261.12786)
Supplement: Supplementary file 10 — Table S4. Primer sequences for Figures 2B, 3B, 3C and Figures S5, S6. [file MOL2-14-2358-s010.xlsx]

## Sheet: Sheet1
Relevant figure/description	Direction	Primer sequence (5'-3')	Corresponding genomic sequence	Comments	Citations
Figure 2B (bisulfite conversion cloning) for cancer lines	Forward	TagaTTTTTgggtTTgTTTggagTagT	cagacccccgggtccgcccggagcagc	331 bp product	Modified from Takasawa et al., 2017
	Reverse	AAAtAAccAAAAccaAAActtccca	TGGGAAGCCCTGGCCCCGGCCACCC	331 bp product	Modified from Takasawa et al., 2017
Figure 2B (bisulfite conversion cloning) for fibroblasts	Forward	TagaTTTTcgggtTcgTTcggagTagT	cagacccccgggtccgcccggagcagc	331 bp product	Takasawa et al., 2017
	Reverse	AAAtAAccGAAAccaAAActtccca	TGGGAAGCCCTGGCCCCGGCCACCC	331 bp product	Takasawa et al., 2017
Figure 3B & 3C (long-range bisulfite conversion PCR)	Forward	TagaTTTTTgggtTTgTTTggagTagT	cagacccccgggtccgcccggagcagc	Methylated-specific; 1448 bp product	Modified from Takasawa et al., 2017
	Forward	TagaTTTTcgggtTcgTTcggagTagT	cagacccccgggtccgcccggagcagc	Unmethylated-specific; 1448 bp product	Takasawa et al., 2017
	Reverse	GCCTAAAAAATAAAAAAAATACTTAATCTCG	CGAGACCAAGCACTTCCTCTACTCCTCAGGC	1448 bp product
Supp Fig 7 (PCR for -124 mutation)	Forward	gtcctgccccttcacctt		162 bp product	Stern et al., 2015
	Reverse	AGCGCTGCCTGaaactcg		162 bp product	Stern et al., 2015
Sup Fig 8 (PCR for exon 2 SNP)	Forward	GAAGCCACCTCTTTGGAGGG		156 bp product	Rowland et al., 2019
	Reverse	GAGGAAGTGCTTGGTCTCGG		156 bp product	Rowland et al., 2019
All primers are for the TERT gene (Ensembl ID ENSG00000164362)
Bold-faced letters indicate base-pairing to a CpG
